# Supplementary material for: Activity Recognition Using Wearable Physiological Measurements: Selection of Features from a Comprehensive Literature Study
Source: Sensors (Basel). 2019 Dec 13;19(24):0. doi: 10.3390/s19245524 (PMC6960825; doi:10.3390/s19245524)
Supplement: Supplementary file 1 [file sensors-19-05524-s001.zip]

Archive with 7 entries (6 files):
- info.txt
- __MACOSX/
- __MACOSX/._info.txt
- labels.txt
- __MACOSX/._labels.txt
- data.txt
- __MACOSX/._data.txt
