# Supplementary material for: Activity Recognition Using Wearable Physiological Measurements: Selection of Features from a Comprehensive Literature Study
Source: Sensors (Basel). 2019 Dec 13;19(24):0. doi: 10.3390/s19245524 (PMC6960825; doi:10.3390/s19245524)
Supplement: Supplementary file 1 [file sensors-19-05524-s001.zip › labels.txt]

Subject index (1-40)
ECG_original_mean
ECG_original_std
ECG_original_trimmean25
ECG_original_median
ECG_original_skewness
ECG_original_kurtosis
ECG_original_max
ECG_original_min
ECG_original_prctile25
ECG_original_prctile75
ECG_original_geomean(abs)
ECG_original_harmmean
ECG_original_mad
ECG_original_baseline
ECG_RR_window_mean
ECG_RR_window_std
ECG_RR_window_trimmean25
ECG_RR_window_median
ECG_RR_window_skewness
ECG_RR_window_kurtosis
ECG_RR_window_max
ECG_RR_window_min
ECG_RR_window_prctile25
ECG_RR_window_prctile75
ECG_RR_window_geomean(abs)
ECG_RR_window_harmmean
ECG_RR_window_mad
ECG_RR_window_baseline
ECG_amplitude_RR_mean
ECG_amplitude_RR_std
ECG_amplitude_RR_trimmean25
ECG_amplitude_RR_median
ECG_amplitude_RR_skewness
ECG_amplitude_RR_kurtosis
ECG_amplitude_RR_max
ECG_amplitude_RR_min
ECG_amplitude_RR_prctile25
ECG_amplitude_RR_prctile75
ECG_amplitude_RR_geomean(abs)
ECG_amplitude_RR_harmmean
ECG_amplitude_RR_mad
ECG_amplitude_RR_baseline
ECG_HR_min_div_mean
ECG_HR_min_div_std
ECG_HR_min_div_trimmean25
ECG_HR_min_div_median
ECG_HR_min_div_skewness
ECG_HR_min_div_kurtosis
ECG_HR_min_div_max
ECG_HR_min_div_min
ECG_HR_min_div_prctile25
ECG_HR_min_div_prctile75
ECG_HR_min_div_geomean(abs)
ECG_HR_min_div_harmmean
ECG_HR_min_div_mad
ECG_HR_min_div_baseline
ECG_DBD
ECG_EI
ECG_IE
ECG_Logstd
ECG_RSAindex
ECG_M
ECG_Load_index
ECG_NN50
ECG_pNN50
ECG_Entropyaprox
ECG_hrv_mean
ECG_hrv_std
ECG_hrv_trimmean25
ECG_hrv_median
ECG_hrv_skewness
ECG_hrv_kurtosis
ECG_hrv_max
ECG_hrv_min
ECG_hrv_prctile25
ECG_hrv_prctile75
ECG_hrv_geomean(abs)
ECG_hrv_harmmean
ECG_hrv_mad
ECG_hrv_baseline
ECG_PSD_mean
ECG_PSD_std
ECG_PSD_trimmean25
ECG_PSD_median
ECG_PSD_skewness
ECG_PSD_kurtosis
ECG_PSD_max
ECG_PSD_min
ECG_PSD_prctile25
ECG_PSD_prctile75
ECG_PSD_geomean(abs)
ECG_PSD_harmmean
ECG_PSD_mad
ECG_PSD_baseline
ECG_p_VFL_mean
ECG_p_VFL_std
ECG_p_VFL_trimmean25
ECG_p_VFL_median
ECG_p_VFL_skewness
ECG_p_VFL_kurtosis
ECG_p_VFL_max
ECG_p_VFL_min
ECG_p_VFL_prctile25
ECG_p_VFL_prctile75
ECG_p_VFL_geomean(abs)
ECG_p_VFL_harmmean
ECG_p_VFL_mad
ECG_p_VFL_baseline
ECG_p_LF_mean
ECG_p_LF_std
ECG_p_LF_trimmean25
ECG_p_LF_median
ECG_p_LF_skewness
ECG_p_LF_kurtosis
ECG_p_LF_max
ECG_p_LF_min
ECG_p_LF_prctile25
ECG_p_LF_prctile75
ECG_p_LF_geomean(abs)
ECG_p_LF_harmmean
ECG_p_LF_mad
ECG_p_LF_baseline
ECG_p_MF_mean
ECG_p_MF_std
ECG_p_MF_trimmean25
ECG_p_MF_median
ECG_p_MF_skewness
ECG_p_MF_kurtosis
ECG_p_MF_max
ECG_p_MF_min
ECG_p_MF_prctile25
ECG_p_MF_prctile75
ECG_p_MF_geomean(abs)
ECG_p_MF_harmmean
ECG_p_MF_mad
ECG_p_MF_baseline
ECG_p_HF_mean
ECG_p_HF_std
ECG_p_HF_trimmean25
ECG_p_HF_median
ECG_p_HF_skewness
ECG_p_HF_kurtosis
ECG_p_HF_max
ECG_p_HF_min
ECG_p_HF_prctile25
ECG_p_HF_prctile75
ECG_p_HF_geomean(abs)
ECG_p_HF_harmmean
ECG_p_HF_mad
ECG_p_HF_baseline
ECG_p_total_LF_mean
ECG_p_total_LF_std
ECG_p_total_LF_trimmean25
ECG_p_total_LF_median
ECG_p_total_LF_skewness
ECG_p_total_LF_kurtosis
ECG_p_total_LF_max
ECG_p_total_LF_min
ECG_p_total_LF_prctile25
ECG_p_total_LF_prctile75
ECG_p_total_LF_geomean(abs)
ECG_p_total_LF_harmmean
ECG_p_total_LF_mad
ECG_p_total_LF_baseline
ECG_HF_LF
ECG_LF_HF
ECG_MF_HF
ECG_HF_TF
ECG_LF_MF_HF
ECG_CCV_LF
ECG_CCV_HF
ECG_RMSSDD
ECG_A1_DFA
ECG_A2_DFA
IT_Original_mean
IT_Original_std
IT_Original_trimmean25
IT_Original_median
IT_Original_skewness
IT_Original_kurtosis
IT_Original_max
IT_Original_min
IT_Original_prctile25
IT_Original_prctile75
IT_Original_geomean(abs)
IT_Original_harmmean
IT_Original_mad
IT_Original_baseline
IT_Original_Area
IT_LF_mean
IT_LF_std
IT_LF_trimmean25
IT_LF_median
IT_LF_skewness
IT_LF_kurtosis
IT_LF_max
IT_LF_min
IT_LF_prctile25
IT_LF_prctile75
IT_LF_geomean(abs)
IT_LF_harmmean
IT_LF_mad
IT_LF_baseline
IT_LF_Area
IT_RF_mean
IT_RF_std
IT_RF_trimmean25
IT_RF_median
IT_RF_skewness
IT_RF_kurtosis
IT_RF_max
IT_RF_min
IT_RF_prctile25
IT_RF_prctile75
IT_RF_geomean(abs)
IT_RF_harmmean
IT_RF_mad
IT_RF_baseline
IT_RF_Area
IT_BR_mean
IT_BRV_mean
IT_BRV_std
IT_BRV_trimmean25
IT_BRV_median
IT_BRV_skewness
IT_BRV_kurtosis
IT_BRV_max
IT_BRV_min
IT_BRV_prctile25
IT_BRV_prctile75
IT_BRV_geomean(abs)
IT_BRV_harmmean
IT_BRV_mad
IT_BRV_baseline
IT_PSD_mean
IT_PSD_std
IT_PSD_trimmean25
IT_PSD_median
IT_PSD_skewness
IT_PSD_kurtosis
IT_PSD_max
IT_PSD_min
IT_PSD_prctile25
IT_PSD_prctile75
IT_PSD_geomean(abs)
IT_PSD_harmmean
IT_PSD_mad
IT_PSD_baseline
IT_VLF_mean
IT_VLF_std
IT_VLF_trimmean25
IT_VLF_median
IT_VLF_skewness
IT_VLF_kurtosis
IT_VLF_max
IT_VLF_min
IT_VLF_prctile25
IT_VLF_prctile75
IT_VLF_geomean(abs)
IT_VLF_harmmean
IT_VLF_mad
IT_VLF_baseline
IT_LF_mean
IT_LF_std
IT_LF_trimmean25
IT_LF_median
IT_LF_skewness
IT_LF_kurtosis
IT_LF_max
IT_LF_min
IT_LF_prctile25
IT_LF_prctile75
IT_LF_geomean(abs)
IT_LF_harmmean
IT_LF_mad
IT_LF_baseline
IT_MF_mean
IT_MF_std
IT_MF_trimmean25
IT_MF_median
IT_MF_skewness
IT_MF_kurtosis
IT_MF_max
IT_MF_min
IT_MF_prctile25
IT_MF_prctile75
IT_MF_geomean(abs)
IT_MF_harmmean
IT_MF_mad
IT_MF_baseline
IT_HF_mean
IT_HF_std
IT_HF_trimmean25
IT_HF_median
IT_HF_skewness
IT_HF_kurtosis
IT_HF_max
IT_HF_min
IT_HF_prctile25
IT_HF_prctile75
IT_HF_geomean(abs)
IT_HF_harmmean
IT_HF_mad
IT_HF_baseline
IT_p_Total_mean
IT_p_Total_std
IT_p_Total_trimmean25
IT_p_Total_median
IT_p_Total_skewness
IT_p_Total_kurtosis
IT_p_Total_max
IT_p_Total_min
IT_p_Total_prctile25
IT_p_Total_prctile75
IT_p_Total_geomean(abs)
IT_p_Total_harmmean
IT_p_Total_mad
IT_p_Total_baseline
IT_HF_LF
IT_LF_HF
IT_MF_HF
IT_HF_TF
IT_LF_MF_HF
IT_CCV_LF
IT_CCV_HF
EDA_Original_mean
EDA_Original_std
EDA_Original_trimmean25
EDA_Original_median
EDA_Original_skewness
EDA_Original_kurtosis
EDA_Original_max
EDA_Original_min
EDA_Original_prctile25
EDA_Original_prctile75
EDA_Original_geomean(abs)
EDA_Original_harmmean
EDA_Original_mad
EDA_Original_baseline
EDA_processed_mean
EDA_processed_std
EDA_processed_trimmean25
EDA_processed_median
EDA_processed_skewness
EDA_processed_kurtosis
EDA_processed_max
EDA_processed_min
EDA_processed_prctile25
EDA_processed_prctile75
EDA_processed_geomean(abs)
EDA_processed_harmmean
EDA_processed_mad
EDA_processed_baseline
EDA_Filt1_mean
EDA_Filt1_std
EDA_Filt1_trimmean25
EDA_Filt1_median
EDA_Filt1_skewness
EDA_Filt1_kurtosis
EDA_Filt1_max
EDA_Filt1_min
EDA_Filt1_prctile25
EDA_Filt1_prctile75
EDA_Filt1_geomean(abs)
EDA_Filt1_harmmean
EDA_Filt1_mad
EDA_Filt1_baseline
EDA_Filt2_mean
EDA_Filt2_std
EDA_Filt2_trimmean25
EDA_Filt2_median
EDA_Filt2_skewness
EDA_Filt2_kurtosis
EDA_Filt2_max
EDA_Filt2_min
EDA_Filt2_prctile25
EDA_Filt2_prctile75
EDA_Filt2_geomean(abs)
EDA_Filt2_harmmean
EDA_Filt2_mad
EDA_Filt2_baseline
EDA_cross_pos
EDA_cross_neg
EDA_n_ocu
EDA_amp_scr
EDA_p_samples
EDA_area
EDA_Functionals_power_Originalmean
EDA_Functionals_power_Originalstd
EDA_Functionals_power_Originaltrimmean25
EDA_Functionals_power_Originalmedian
EDA_Functionals_power_Originalskewness
EDA_Functionals_power_Originalkurtosis
EDA_Functionals_power_Originalmax
EDA_Functionals_power_Originalmin
EDA_Functionals_power_Originalprctile25
EDA_Functionals_power_Originalprctile75
EDA_Functionals_power_Originalgeomean(abs)
EDA_Functionals_power_Originalharmmean
EDA_Functionals_power_Originalmad
EDA_Functionals_power_Originalbaseline
EDA_Functionals_power_Fil12mean
EDA_Functionals_power_Fil12std
EDA_Functionals_power_Fil12trimmean25
EDA_Functionals_power_Fil12median
EDA_Functionals_power_Fil12skewness
EDA_Functionals_power_Fil12kurtosis
EDA_Functionals_power_Fil12max
EDA_Functionals_power_Fil12min
EDA_Functionals_power_Fil12prctile25
EDA_Functionals_power_Fil12prctile75
EDA_Functionals_power_Fil12geomean(abs)
EDA_Functionals_power_Fil12harmmean
EDA_Functionals_power_Fil12mad
EDA_Functionals_power_Fil12baseline
EDA_Functionals_power_Filt2mean
EDA_Functionals_power_Filt2std
EDA_Functionals_power_Filt2trimmean25
EDA_Functionals_power_Filt2median
EDA_Functionals_power_Filt2skewness
EDA_Functionals_power_Filt2kurtosis
EDA_Functionals_power_Filt2max
EDA_Functionals_power_Filt2min
EDA_Functionals_power_Filt2prctile25
EDA_Functionals_power_Filt2prctile75
EDA_Functionals_power_Filt2geomean(abs)
EDA_Functionals_power_Filt2harmmean
EDA_Functionals_power_Filt2mad
EDA_Functionals_power_Filt2baseline
EDA_Original_mean
EDA_Original_std
EDA_Original_trimmean25
EDA_Original_median
EDA_Original_skewness
EDA_Original_kurtosis
EDA_Original_max
EDA_Original_min
EDA_Original_prctile25
EDA_Original_prctile75
EDA_Original_geomean(abs)
EDA_Original_harmmean
EDA_Original_mad
EDA_Original_baseline
EDA_processed_mean
EDA_processed_std
EDA_processed_trimmean25
EDA_processed_median
EDA_processed_skewness
EDA_processed_kurtosis
EDA_processed_max
EDA_processed_min
EDA_processed_prctile25
EDA_processed_prctile75
EDA_processed_geomean(abs)
EDA_processed_harmmean
EDA_processed_mad
EDA_processed_baseline
EDA_Filt1_mean
EDA_Filt1_std
EDA_Filt1_trimmean25
EDA_Filt1_median
EDA_Filt1_skewness
EDA_Filt1_kurtosis
EDA_Filt1_max
EDA_Filt1_min
EDA_Filt1_prctile25
EDA_Filt1_prctile75
EDA_Filt1_geomean(abs)
EDA_Filt1_harmmean
EDA_Filt1_mad
EDA_Filt1_baseline
EDA_Filt2_mean
EDA_Filt2_std
EDA_Filt2_trimmean25
EDA_Filt2_median
EDA_Filt2_skewness
EDA_Filt2_kurtosis
EDA_Filt2_max
EDA_Filt2_min
EDA_Filt2_prctile25
EDA_Filt2_prctile75
EDA_Filt2_geomean(abs)
EDA_Filt2_harmmean
EDA_Filt2_mad
EDA_Filt2_baseline
EDA_cross_pos
EDA_cross_neg
EDA_n_ocu
EDA_amp_scr
EDA_p_samples
EDA_area
EDA_Functionals_power_Originalmean
EDA_Functionals_power_Originalstd
EDA_Functionals_power_Originaltrimmean25
EDA_Functionals_power_Originalmedian
EDA_Functionals_power_Originalskewness
EDA_Functionals_power_Originalkurtosis
EDA_Functionals_power_Originalmax
EDA_Functionals_power_Originalmin
EDA_Functionals_power_Originalprctile25
EDA_Functionals_power_Originalprctile75
EDA_Functionals_power_Originalgeomean(abs)
EDA_Functionals_power_Originalharmmean
EDA_Functionals_power_Originalmad
EDA_Functionals_power_Originalbaseline
EDA_Functionals_power_Fil12mean
EDA_Functionals_power_Fil12std
EDA_Functionals_power_Fil12trimmean25
EDA_Functionals_power_Fil12median
EDA_Functionals_power_Fil12skewness
EDA_Functionals_power_Fil12kurtosis
EDA_Functionals_power_Fil12max
EDA_Functionals_power_Fil12min
EDA_Functionals_power_Fil12prctile25
EDA_Functionals_power_Fil12prctile75
EDA_Functionals_power_Fil12geomean(abs)
EDA_Functionals_power_Fil12harmmean
EDA_Functionals_power_Fil12mad
EDA_Functionals_power_Fil12baseline
EDA_Functionals_power_Filt2mean
EDA_Functionals_power_Filt2std
EDA_Functionals_power_Filt2trimmean25
EDA_Functionals_power_Filt2median
EDA_Functionals_power_Filt2skewness
EDA_Functionals_power_Filt2kurtosis
EDA_Functionals_power_Filt2max
EDA_Functionals_power_Filt2min
EDA_Functionals_power_Filt2prctile25
EDA_Functionals_power_Filt2prctile75
EDA_Functionals_power_Filt2geomean(abs)
EDA_Functionals_power_Filt2harmmean
EDA_Functionals_power_Filt2mad
EDA_Functionals_power_Filt2baseline
Activity: 1-neutral, 2-emotional, 3-mental and 4-physical
