# Supplementary material for: Activity Recognition Using Wearable Physiological Measurements: Selection of Features from a Comprehensive Literature Study
Source: Sensors (Basel). 2019 Dec 13;19(24):0. doi: 10.3390/s19245524 (PMC6960825; doi:10.3390/s19245524)
Supplement: Supplementary file 1 [file sensors-19-05524-s001.zip › data.txt]

1	-0.00412521	0.254095	0.00142635	-0.0103703	-0.538509	5.95534	1.04063	-1.37437	-0.10937	0.10763	0.0932956	-0.0652119	0.172694	0.00190068	231.814	16.2733	230.818	231	0.374904	2.26279	265	205	218.25	242.75	231.263	230.721	13.4375	246.442	0.715107	0.196952	0.737071	0.74063	-2.42145	11.932	1.04063	-0.18837	0.67213	0.80463	0.69744	0.776332	0.11789	0.723057	65.0137	4.48321	65.1327	64.9351	-0.145616	2.12527	73.1707
1	0.0310286	0.193761	0.0129177	-0.00237031	0.781415	5.18794	0.98963	-0.71937	-0.0873703	0.11163	0.0794606	-0.057924	0.142173	0.00204632	230.5	15.5536	229.469	230	0.397898	2.37158	265	205	216	240	229.995	229.497	12.8333	246.362	0.752583	0.0917328	0.747993	0.74163	0.471318	3.23181	0.98963	0.58063	0.69563	0.80263	0.747229	0.741962	0.0692039	0.723205	65.3604	4.32972	65.5002	65.2223	-0.16341	2.18418	73.1707
1	0.0156778	0.182336	-0.00302791	-0.0233703	0.881194	5.6653	0.87563	-0.71937	-0.0803703	0.0886297	0.0744077	-0.0421904	0.13131	0.00211447	240.707	20.821	239.871	238	0.725535	3.99127	309	205	225.25	258.25	239.855	239.027	16.7591	246.334	0.727153	0.0710727	0.72738	0.72663	0.021448	2.55858	0.87563	0.58063	0.68563	0.77263	0.723734	0.720284	0.0554059	0.723224	62.7543	5.22694	62.7387	63.0252	-0.208972	2.78744	73.1707
1	0.0145246	0.176636	-0.00616098	-0.0273703	1.0249	6.10968	0.91063	-0.71937	-0.0803703	0.0716297	0.0701377	-0.0448876	0.125188	0.00217652	247.308	22.2275	247.103	251	0.267597	3.16102	309	205	232	261	246.34	245.378	17.925	246.339	0.73213	0.0750948	0.732096	0.72863	0.0809853	2.5472	0.91063	0.57163	0.68463	0.78163	0.728356	0.724561	0.06175	0.723269	61.1303	5.4865	60.8984	59.761	0.213695	2.6381	73.1707
1	0.0103487	0.179248	-0.00852645	-0.0273703	0.935697	5.83902	0.91063	-0.75637	-0.0833703	0.0716297	0.0729143	-0.0413097	0.127866	0.00221738	247.744	20.1621	246.31	247	0.71539	3.65264	309	219	232	260.75	246.968	246.214	16.3524	246.346	0.722305	0.0752903	0.72083	0.71863	0.217065	2.69849	0.91063	0.57163	0.67013	0.77563	0.718493	0.714692	0.0604588	0.723264	60.9227	4.77192	61.0639	60.7287	-0.280687	2.65758	68.4932
1	0.00773969	0.177649	-0.0121684	-0.0273703	0.984125	5.96674	0.91063	-0.75637	-0.0873703	0.0636297	0.0696729	-0.035866	0.125668	0.002245	248.103	21.6331	246.448	247	0.626319	3.15425	309	217	231.25	261	247.209	246.339	17.6949	246.354	0.72228	0.076961	0.719496	0.71563	0.288358	2.40187	0.91063	0.57163	0.65963	0.77963	0.718323	0.71441	0.064515	0.723259	60.8918	5.12433	61.0495	60.7287	-0.231267	2.43536	69.1244
1	-0.0122697	0.180457	-0.0322968	-0.0523703	0.937233	5.73374	0.91063	-0.76237	-0.11437	0.0516297	0.0804027	-0.04174	0.129836	0.00217242	243.641	18.4925	243.034	241	0.245566	2.24985	288	213	229	257.5	242.962	242.29	15.7673	246.341	0.70168	0.0801342	0.69953	0.69163	0.292901	2.79677	0.91063	0.54763	0.64213	0.75863	0.697255	0.692862	0.064805	0.723151	61.9094	4.65728	61.892	62.2407	0.000181448	2.02547	70.4225
1	-0.00716191	0.184272	-0.0262262	-0.0353703	0.849528	5.4629	0.81163	-0.76237	-0.11637	0.0596297	0.0774537	-0.0364328	0.1327	0.00212575	241.634	18.0316	240.419	237	0.473247	2.46652	288	213	228.25	256	240.99	240.358	15.1327	246.317	0.704011	0.065642	0.707098	0.70613	-0.336136	2.52163	0.81163	0.54763	0.66663	0.75563	0.700933	0.697762	0.0540952	0.723056	62.407	4.54204	62.5527	63.2911	-0.220076	2.14388	70.4225
1	-0.0158899	0.181058	-0.0355335	-0.0433703	0.898922	5.52209	0.81163	-0.76237	-0.12237	0.0476297	0.0793619	-0.0386017	0.13005	0.00203567	247.256	20.2221	246.241	247	0.418557	2.70565	299	213	230.25	257.75	246.463	245.683	16.622	246.322	0.69358	0.0663282	0.694196	0.69163	-0.0979692	2.52852	0.81163	0.54763	0.65163	0.73413	0.690439	0.687247	0.05225	0.722908	61.0542	4.89689	61.0862	60.7287	-0.0788546	2.33167	70.4225
1	-0.0135056	0.180362	-0.0315372	-0.0453703	0.860308	5.60047	0.81363	-0.78937	-0.11137	0.0516297	0.0816294	-0.047603	0.128542	0.00195797	246.1	21.6686	246.4	245.5	0.0131101	2.86863	299	199	232	259	245.162	244.215	17.305	246.321	0.69463	0.0621595	0.696501	0.69963	-0.280772	2.91373	0.81363	0.54763	0.66213	0.73338	0.691844	0.688979	0.047561	0.722767	61.4212	5.51801	61.0453	61.1	0.473134	3.08623	75.3769
1	0.00645759	0.183686	-0.0108511	-0.0253703	0.833939	5.46949	0.83063	-0.78937	-0.0933703	0.0716297	0.0749761	-0.0417807	0.131583	0.00198046	242.024	20.7864	241.194	238	0.452573	3.36839	299	199	229.5	254	241.167	240.322	15.7835	246.299	0.719606	0.0578857	0.72013	0.71663	-0.127674	2.61296	0.83063	0.58063	0.68163	0.76363	0.717302	0.714964	0.0459751	0.722751	62.4163	5.28069	62.3317	63.0252	0.0969463	3.23736	75.3769
1	0.00501269	0.181087	-0.0131748	-0.0333703	0.857683	5.50941	0.83063	-0.78937	-0.0933703	0.0716297	0.0768702	-0.0497781	0.130206	0.00199563	242.6	20.5711	241.967	241	0.377574	3.47393	299	199	230	255.5	241.759	240.925	15.48	246.281	0.713849	0.0581006	0.713275	0.71063	0.0153819	2.72843	0.83063	0.58063	0.68013	0.75613	0.711527	0.709188	0.0439429	0.722707	62.26	5.24063	62.1135	62.2417	0.200592	3.36872	75.3769
1	0.0124555	0.182523	-0.00640991	-0.0273703	0.850825	5.61395	0.84663	-0.79137	-0.0853703	0.0806297	0.0754338	-0.0497663	0.131648	0.00204792	239.39	17.444	239.065	238	0.118881	3.31952	282	199	228	248.25	238.769	238.146	13.1505	246.246	0.725511	0.0575848	0.722692	0.71663	0.368404	2.41234	0.84263	0.62363	0.68963	0.76163	0.72331	0.721141	0.0458107	0.722721	62.9867	4.63465	62.8267	63.0252	0.393718	3.59296	75.3769
1	0.00540689	0.181456	-0.0155726	-0.0313703	0.909869	5.66857	0.84663	-0.79137	-0.10337	0.0736297	0.077497	-0.0498232	0.131107	0.00206472	243.175	13.8802	242.633	243.5	0.160613	2.45099	273	216	232.5	253	242.79	242.406	11.075	246.231	0.721752	0.058177	0.718146	0.71663	0.374518	2.47179	0.84263	0.62363	0.68313	0.75613	0.719496	0.717273	0.0463688	0.722716	61.8797	3.52417	61.9069	61.6019	0.0821521	2.46431	69.4444
1	0.0373379	0.193237	0.00733515	-0.0253703	1.22671	5.68333	1.14463	-0.64437	-0.0873703	0.10763	0.0857148	-0.060311	0.144058	0.00126312	253.308	20.4633	252.483	252	0.28066	2.17411	292	217	238.5	270	252.51	251.721	16.7574	247.327	0.80388	0.0890297	0.79313	0.80263	1.42121	6.2525	1.13963	0.68763	0.73963	0.84163	0.799442	0.795316	0.0651	0.740585	59.5897	4.75825	59.5716	59.5238	-0.00939682	2.19296	69.1244
1	0.00862489	0.181841	-0.0235804	-0.0523703	1.39824	6.25831	0.92563	-0.64437	-0.0973703	0.0576297	0.0815354	-0.0518542	0.131072	0.00129993	254.132	21.7357	253	251.5	0.445329	2.52238	306	217	238	270	253.243	252.371	17.7382	247.361	0.77763	0.0647095	0.773526	0.76363	0.439167	2.34069	0.92563	0.67763	0.72563	0.82888	0.775054	0.772529	0.0549744	0.74077	59.4362	4.96599	59.4569	59.6424	-0.117229	2.33048	69.1244
1	0.00645909	0.18077	-0.0263192	-0.0543703	1.4307	6.39294	0.92563	-0.64437	-0.0993703	0.0536297	0.0815321	-0.0529385	0.129945	0.00132572	257.053	21.952	255.714	251.5	0.389068	2.216	306	217	241	276	256.155	255.272	18.6399	247.409	0.775425	0.0698932	0.769871	0.76363	0.519354	2.27531	0.92563	0.66863	0.71263	0.82488	0.77243	0.769514	0.0584352	0.740943	58.7608	4.91288	58.857	59.6424	-0.117527	2.14274	69.1244
1	-0.00155911	0.177824	-0.0342388	-0.0573703	1.49732	6.66747	0.92963	-0.62837	-0.10337	0.0406297	0.081296	-0.0451226	0.126136	0.0013113	264.162	20.1598	263.259	264	0.175057	1.96555	306	232	246.75	279.25	263.417	262.677	17.4638	247.493	0.76884	0.0746973	0.762165	0.74163	0.632823	2.32813	0.92963	0.66463	0.71263	0.84263	0.765423	0.762125	0.0618864	0.741083	57.1043	4.3342	57.1395	56.8182	0.0264526	1.86359	64.6552
1	0.000253687	0.17979	-0.0309435	-0.0473703	1.4565	6.66511	0.92963	-0.62837	-0.10337	0.0426297	0.0780256	-0.0438794	0.126718	0.00130601	260.649	20.3323	259	255	0.450721	2.18652	306	231	245.5	276.5	259.891	259.149	17.2958	247.559	0.777761	0.0747324	0.773987	0.76613	0.36687	2.08556	0.92963	0.66463	0.72063	0.84263	0.774323	0.770949	0.0639349	0.741266	57.8818	4.39977	58.072	58.8235	-0.233949	1.98207	64.9351
1	-0.000604613	0.184433	-0.0309019	-0.0493703	1.34005	6.3173	0.92963	-0.64937	-0.10737	0.0536297	0.0833843	-0.0555523	0.131679	0.00129646	251.615	21.1294	251.517	252	0.0542688	2.31582	297	209	235.5	269.25	250.748	249.879	17.1637	247.579	0.773255	0.0761085	0.76933	0.76513	0.314572	2.12553	0.92963	0.64863	0.71663	0.83213	0.76965	0.766101	0.0636875	0.741426	60.0292	5.08757	59.8268	59.5238	0.278027	2.44244	71.7703
1	0.000350587	0.184792	-0.0294408	-0.0453703	1.30817	6.26854	0.92963	-0.68437	-0.10737	0.0556297	0.0851002	-0.0649355	0.131957	0.00129173	249.641	23.0154	248.655	252	0.351353	2.60471	305	209	229.5	264	248.621	247.614	18.5733	247.589	0.773205	0.0698848	0.770396	0.76963	0.280763	2.42714	0.92963	0.64863	0.72063	0.81763	0.770154	0.767134	0.0572538	0.741585	60.578	5.50571	60.5324	59.5238	0.027591	2.3353	71.7703
1	-0.00389151	0.188465	-0.0328458	-0.0493703	1.23361	5.94817	0.90463	-0.73137	-0.11437	0.0556297	0.0905553	-0.0734531	0.13554	0.00126581	242.25	23.8723	242.033	240.5	0.204067	2.84682	305	194	226.5	257.5	241.106	239.964	19.2125	247.563	0.76141	0.0741399	0.762049	0.76163	-0.0405404	2.25475	0.90463	0.62563	0.71063	0.81313	0.75785	0.754257	0.0608697	0.741684	62.5094	6.18979	62.223	62.3703	0.298292	2.78114	77.3196
1	-0.00834921	0.186477	-0.0381615	-0.0623703	1.26932	6.06082	0.90463	-0.73137	-0.11437	0.0496297	0.0954489	-0.0896212	0.13429	0.00121773	246.4	27.3288	246.067	241.5	0.114012	2.18334	305	194	226.5	271	244.92	243.44	23.17	247.557	0.754776	0.0712455	0.752565	0.75563	0.213908	2.67518	0.90463	0.62563	0.71063	0.79638	0.751509	0.748254	0.054972	0.741749	61.6169	6.89535	61.3186	62.1185	0.28216	2.34552	77.3196
1	-0.00840971	0.183414	-0.0383374	-0.0643703	1.30507	6.22173	0.88363	-0.73137	-0.10737	0.0426297	0.0937081	-0.0835008	0.131429	0.0011696	249.949	28.3743	250.31	252	-0.0951023	2.03326	305	194	223.25	273	248.353	246.734	24.2091	247.569	0.75283	0.0680231	0.752463	0.74963	0.071327	2.37878	0.88363	0.62563	0.71063	0.79713	0.749823	0.746809	0.05461	0.741805	60.7943	7.11861	60.3181	59.5238	0.457299	2.33815	77.3196
1	0.00300969	0.18765	-0.0263892	-0.0523703	1.27782	6.09284	0.90263	-0.73137	-0.0993703	0.0556297	0.0840824	-0.0595849	0.134503	0.0011788	246.8	26.6633	246.433	241.5	0.0893891	1.80032	294	194	222	273	245.394	243.992	23.33	247.565	0.769166	0.0774784	0.770726	0.76163	-0.0534939	2.10433	0.90263	0.62563	0.71363	0.83113	0.765314	0.761424	0.0639643	0.741942	61.4775	6.67515	61.2809	62.1185	0.195072	2.05315	77.3196
1	0.00414739	0.18558	-0.0265099	-0.0523703	1.34004	6.20686	0.90263	-0.68037	-0.0993703	0.0556297	0.0835009	-0.0629642	0.133243	0.00119364	250.923	26.6738	249.966	244	0.191617	1.64936	302	211	227	275	249.552	248.197	23.8185	247.582	0.77423	0.0743022	0.775696	0.76413	-0.0865181	2.30851	0.90263	0.61963	0.72363	0.83163	0.770705	0.767132	0.06031	0.742103	60.4358	6.3595	60.4297	61.4754	-0.00463917	1.59094	71.09
1	0.00384459	0.187105	-0.0263075	-0.0493703	1.31154	6.10224	0.90263	-0.68037	-0.10137	0.0596297	0.0840098	-0.0619073	0.13443	0.0012069	249.359	24.991	248.207	244	0.25364	1.86707	302	211	227.5	272	248.151	246.961	21.9579	247.591	0.776655	0.0739277	0.780963	0.77963	-0.349161	2.38421	0.90263	0.61963	0.73663	0.83363	0.773118	0.769475	0.059675	0.742276	60.7384	6.00448	60.7733	61.4754	-0.0289263	1.73653	71.09
1	-0.000563413	0.187481	-0.031122	-0.0523703	1.32436	6.14351	0.90263	-0.68037	-0.10737	0.0536297	0.0858969	-0.0658848	0.134534	0.00119804	251.846	22.3578	250.966	250	0.248085	2.01562	302	214	233.25	271.25	250.888	249.94	19.5345	247.612	0.776305	0.0732157	0.778763	0.77463	-0.250529	2.46563	0.90263	0.61963	0.73663	0.83013	0.772855	0.769322	0.058675	0.742446	60.0144	5.26876	60.0216	60	-0.0115637	1.8752	70.0935
1	-0.00530461	0.174724	-0.0362996	-0.0623703	1.56017	6.41662	0.91463	-0.56237	-0.10737	0.0426297	0.0861517	-0.0651182	0.126671	0.0008845	245.128	28.4403	245.345	249	-0.135486	2.55321	296	184	225.5	264.25	243.481	241.791	22.522	247.537	0.746055	0.0661838	0.74243	0.73513	0.487159	2.84215	0.91463	0.62963	0.70413	0.78463	0.74325	0.740501	0.0526175	0.745046	62.037	7.55352	61.4415	60.241	0.701694	3.19698	81.5217
1	0.00801779	0.175225	-0.0232627	-0.0433703	1.58443	6.54932	0.95863	-0.56237	-0.0973703	0.0536297	0.0754083	-0.0419388	0.125985	0.000920166	245.692	30.5676	246.103	248	-0.118278	2.10048	297	184	223.25	271.75	243.798	241.865	25.6134	247.528	0.764255	0.0727097	0.761396	0.74963	0.357355	2.49789	0.93563	0.62963	0.70963	0.82563	0.76093	0.757654	0.0610875	0.745142	62.0181	8.04439	61.4104	60.4839	0.564013	2.63241	81.5217
1	0.00265459	0.175186	-0.0292391	-0.0543703	1.58914	6.52976	0.95863	-0.56237	-0.10337	0.0516297	0.0795266	-0.0409611	0.126487	0.000928838	246.625	28.4827	247.933	250.5	-0.286324	2.37457	297	184	225.5	268	244.965	243.247	23.7625	247.523	0.753654	0.0744078	0.75092	0.73763	0.32651	2.80729	0.93563	0.58863	0.70163	0.81163	0.750109	0.746597	0.0608578	0.745185	61.6657	7.57408	60.8564	59.8824	0.78102	3.15629	81.5217
1	-0.00313951	0.171774	-0.033804	-0.0583703	1.60061	6.69783	0.95863	-0.62437	-0.10137	0.0386297	0.0802823	-0.0414118	0.123081	0.000908496	249.868	25.5186	250.036	250.5	-0.0203293	1.88918	297	209	227	273	248.589	247.303	21.5	247.535	0.74845	0.069872	0.744906	0.73263	0.425426	3.06433	0.93563	0.58863	0.70163	0.80263	0.745322	0.742237	0.056455	0.745201	60.6544	6.29035	60.3239	59.8824	0.279067	1.89485	71.7703
1	-0.000188313	0.173886	-0.0311111	-0.0543703	1.60725	6.6875	0.95863	-0.62437	-0.0993703	0.0426297	0.0796393	-0.0406022	0.124348	0.000903012	252.308	23.6278	253.069	253	-0.170075	2.03489	297	209	233	270.5	251.211	250.098	20.0276	247.559	0.75683	0.0744788	0.755996	0.74763	0.113963	2.57065	0.93563	0.58863	0.70213	0.82163	0.753248	0.749656	0.06121	0.745259	59.9765	5.78185	59.5303	59.2885	0.448837	2.18918	71.7703
1	0.000234187	0.172619	-0.0302139	-0.0523703	1.61161	6.83659	0.94163	-0.62437	-0.0953703	0.0426297	0.0790564	-0.051904	0.122751	0.000899668	253.487	21.4389	254.207	254	-0.196357	2.17546	290	209	238.25	270.5	252.589	251.676	17.8593	247.588	0.75758	0.0743188	0.755963	0.75363	0.119112	2.72496	0.94163	0.58863	0.70213	0.80963	0.754016	0.750439	0.0607	0.745321	59.6005	5.19044	59.1954	59.0551	0.501992	2.53011	71.7703
1	0.00436789	0.174615	-0.0254054	-0.0473703	1.53644	6.73581	0.94163	-0.62437	-0.0933703	0.0476297	0.076631	-0.0544073	0.12397	0.000917009	246.575	25.7113	247.633	245	-0.276501	2.37567	290	189	229.5	266	245.229	243.843	21.1038	247.583	0.76463	0.068574	0.761597	0.76163	0.324944	2.478	0.94163	0.64663	0.70613	0.81563	0.761666	0.75874	0.0573659	0.745418	61.515	6.75742	60.8542	61.2255	0.727773	3.10056	79.3651
1	0.00978639	0.172277	-0.0201728	-0.0453703	1.55764	6.87001	0.94163	-0.65937	-0.0853703	0.0526297	0.0755049	-0.0609224	0.122741	0.000961356	246.125	23.4446	246.333	243	-0.228563	2.944	290	189	232	262.5	245.008	243.858	18.5938	247.576	0.765069	0.0627619	0.761662	0.75763	0.49304	3.0571	0.94163	0.64663	0.71163	0.80363	0.762605	0.760186	0.0506389	0.745516	61.5112	6.15982	61.075	61.7294	0.835002	4.0215	79.3651
1	0.00249489	0.172967	-0.0256614	-0.0473703	1.4948	6.74206	0.94163	-0.65937	-0.0933703	0.0476297	0.0769044	-0.0622277	0.122782	0.000969024	239.975	23.2097	240.633	241	-0.187567	2.87386	285	189	228	254	238.855	237.707	17.5263	247.538	0.754117	0.0643705	0.752275	0.75363	0.341188	3.65694	0.94163	0.61363	0.70863	0.78688	0.75146	0.748816	0.0492802	0.745559	63.1029	6.37951	62.5023	62.2417	0.722498	3.33755	79.3651
1	-0.00232751	0.173914	-0.0312158	-0.0543703	1.45774	6.40924	0.95863	-0.65937	-0.10937	0.0556297	0.0837432	-0.0642616	0.1266	0.000952541	241.6	27.7431	240.767	240.5	0.8389	5.35064	339	189	228	257.5	240.105	238.651	19.63	247.508	0.739532	0.0666621	0.735243	0.74363	0.776852	4.46286	0.95863	0.61363	0.70113	0.77013	0.736696	0.733939	0.0499048	0.745529	62.8533	6.98302	62.4965	62.3703	0.185627	3.67644	79.3651
1	-0.0107404	0.170902	-0.0391659	-0.0583703	1.53212	6.57003	0.95863	-0.65937	-0.11437	0.0426297	0.0842851	-0.0524144	0.123585	0.000894076	255.632	31.2474	252.893	247.5	0.754822	3.62096	339	198	238	271	253.847	252.128	23.6066	247.549	0.730604	0.0642718	0.727354	0.72663	1.04443	5.59353	0.95863	0.61363	0.68963	0.76538	0.727971	0.72544	0.0474609	0.745454	59.4936	6.95303	59.5299	60.6063	0.000495389	3.26505	75.7576
1	-0.0185943	0.171126	-0.0469539	-0.0623703	1.54821	6.56869	0.95863	-0.64737	-0.12637	0.0326297	0.0839397	-0.0518073	0.123464	0.000796635	263.946	32.4028	260.111	257	0.70518	3.26877	341	198	242.5	282.25	262.085	260.29	25.1819	247.631	0.726919	0.0720405	0.722308	0.72163	0.866798	4.38134	0.95863	0.60963	0.67563	0.76863	0.723585	0.720374	0.055831	0.745361	57.6281	6.77721	57.9176	58.3658	0.00894147	3.34574	75.7576
1	-0.00429181	0.171967	-0.0316974	-0.0433703	1.53816	6.54974	0.95863	-0.55837	-0.11637	0.0496297	0.0741636	-0.0445351	0.122955	0.000771192	265.378	30.6769	260.889	257	0.95915	3.24348	341	221	242.5	279.25	263.753	262.222	24.2133	247.72	0.745235	0.0717509	0.740737	0.74563	0.628645	3.68104	0.95863	0.60963	0.68963	0.78463	0.741963	0.738771	0.0548158	0.745361	57.2035	6.09691	57.7357	58.3658	-0.532109	2.57066	67.8733
1	-0.00394931	0.168863	-0.0303415	-0.0413703	1.57721	6.82278	0.88963	-0.55837	-0.0993703	0.0386297	0.0719701	-0.045476	0.118588	0.00074759	260.622	34.0232	258.778	256	0.351893	2.82388	341	193	238.5	278.5	258.486	256.372	27.0504	247.784	0.745682	0.0640401	0.74613	0.75263	0.0063024	2.67011	0.87563	0.60963	0.69763	0.78863	0.742985	0.740266	0.0507867	0.745362	58.5088	7.62078	58.2843	58.5938	0.32772	2.9852	77.7202
1	0.0103468	0.178856	-0.020702	-0.0393703	1.58197	6.93072	0.96663	-0.59937	-0.0893703	0.0536297	0.0734023	-0.0434335	0.126208	0.000697839	262.676	30.9498	263.963	262	-0.23048	2.35507	323	197	243	287.25	260.846	258.96	25.2345	250.558	0.805182	0.0891639	0.808451	0.79463	-0.176235	2.04691	0.96663	0.65063	0.74563	0.87363	0.800267	0.795255	0.0760028	0.749541	57.924	7.21666	57.1555	57.2519	0.716446	2.95334	76.1421
1	0.00220719	0.182848	-0.0285931	-0.0473703	1.49034	6.54675	0.99363	-0.59937	-0.11137	0.0516297	0.0817872	-0.0522648	0.130978	0.000705386	257.395	28.214	258.25	259	-0.213019	2.22867	306	197	235	280	255.849	254.265	23.374	250.592	0.795219	0.0944889	0.794009	0.77663	0.139915	1.92176	0.99363	0.65063	0.72663	0.87663	0.789757	0.784326	0.0809428	0.74977	58.9935	6.77375	58.3936	57.9159	0.642772	2.84509	76.1421
1	0.00166619	0.184783	-0.0300768	-0.0543703	1.48719	6.42293	0.99363	-0.59937	-0.10737	0.0536297	0.0880948	-0.0728943	0.133696	0.00071019	255.947	30.5331	254.464	256.5	0.404849	3.05951	338	197	233	273	254.201	252.478	24.2105	250.619	0.794681	0.0919219	0.792043	0.77663	0.257085	2.07505	0.99363	0.65063	0.72513	0.87613	0.789552	0.784489	0.0781578	0.749994	59.4111	7.01974	59.2378	58.4815	0.236638	2.89068	76.1421
1	-0.00329421	0.184547	-0.0346476	-0.0603703	1.51595	6.4867	0.99363	-0.57237	-0.11437	0.0516297	0.0896727	-0.0711229	0.133469	0.000690168	262.324	33.632	260.778	261	0.257606	2.62103	338	197	238.75	282.5	260.237	258.16	27.1439	250.678	0.795945	0.0897703	0.791915	0.77863	0.265121	2.15115	0.99363	0.65063	0.72063	0.86763	0.791066	0.786248	0.0763324	0.750224	58.1035	7.49017	57.8519	57.4713	0.354246	2.83603	76.1421
1	-0.000192613	0.185544	-0.0307624	-0.0523703	1.48408	6.33768	0.99363	-0.57237	-0.11137	0.0536297	0.0853323	-0.0618222	0.133601	0.000685754	266.25	27.7493	263.179	264.5	0.795868	3.16509	338	229	246	278	264.903	263.614	21.3611	250.756	0.798603	0.0907651	0.794889	0.78063	0.197421	2.26975	0.99363	0.61963	0.72363	0.87013	0.793603	0.78863	0.0758101	0.750466	56.9015	5.60095	57.2356	56.7158	-0.361161	2.50049	65.5022
1	0.0108942	0.185076	-0.0192462	-0.0353703	1.51984	6.57918	0.98263	-0.57237	-0.0953703	0.0596297	0.0713343	-0.0359939	0.130656	0.000736796	268.541	28.6013	265.852	267	0.611885	2.63671	338	229	245	283.25	267.106	265.721	22.7757	250.844	0.816077	0.0872659	0.817237	0.81963	-0.14595	2.43265	0.98263	0.61963	0.76163	0.87563	0.811435	0.806692	0.0710789	0.750794	56.4503	5.75642	56.6751	56.1798	-0.243648	2.19324	65.5022
1	0.00824689	0.184902	-0.0218602	-0.0333703	1.51853	6.49677	0.98263	-0.57237	-0.10137	0.0596297	0.0703643	-0.0308447	0.130722	0.000774347	269.833	26.1496	268.071	265	0.508107	2.47444	327	229	249	284	268.631	267.459	21.1481	250.939	0.815468	0.082901	0.819	0.82763	-0.33958	2.6531	0.98263	0.61963	0.76238	0.86963	0.811226	0.806835	0.0666706	0.751117	56.0834	5.26592	56.1911	56.611	-0.165964	2.2425	65.5022
1	-0.00248931	0.191408	-0.0302799	-0.0523703	1.14301	5.86716	0.90263	-0.75637	-0.10337	0.0496297	0.0855072	-0.0602382	0.134464	0.000481961	268.378	41.1902	263.63	258	0.714676	2.58982	363	215	232.5	293	265.462	262.711	33.8013	254.383	0.69484	0.216922	0.73638	0.72363	-2.60536	9.5048	0.90263	-0.0953703	0.69163	0.79463	0.633002	2.30566	0.116554	0.752646	57.0969	8.1601	57.4739	58.1395	-0.277558	2.00828	69.7674
1	-0.00181001	0.190749	-0.0296488	-0.0493703	1.13605	5.82491	0.93563	-0.75637	-0.0993703	0.0466297	0.0832621	-0.0593828	0.133362	0.000470501	271.444	44.2283	269.393	266.5	0.328363	2.17151	363	201	232	307	267.995	264.618	37.5247	254.468	0.684359	0.217112	0.723185	0.71463	-2.53832	9.22608	0.93563	-0.0953703	0.68113	0.76838	0.622578	2.35	0.115515	0.752305	56.6854	9.11535	56.4584	56.2854	0.157764	2.03135	74.6269
1	-0.00891651	0.191038	-0.0358627	-0.0543703	1.11605	5.63389	0.93563	-0.75637	-0.10737	0.0406297	0.0880908	-0.080854	0.133855	0.000423566	273.6	45.214	272	282	0.20994	1.99276	361	201	233	307	269.985	266.411	38.64	254.564	0.685407	0.184959	0.711058	0.69463	-2.60528	11.4803	0.93563	-0.10137	0.65663	0.78963	0.654521	0.83116	0.102481	0.75197	56.3039	9.32742	55.9749	53.1915	0.236987	1.96565	74.6269
1	0.00374059	0.178843	-0.0295659	-0.0523703	1.57849	6.07036	0.93563	-0.54937	-0.0953703	0.0456297	0.0828109	-0.0719102	0.128465	0.000440151	274.083	43.0491	273	270	0.208516	2.11313	359	201	238.5	307	270.805	267.553	36.0324	254.662	0.681332	0.205795	0.71263	0.69563	-2.76263	11.2355	0.93563	-0.10137	0.66463	0.78913	0.641027	1.48478	0.109613	0.751617	56.0636	8.86156	55.6386	55.5678	0.294302	2.20544	74.6269
1	6.0087e-05	0.176056	-0.0335972	-0.0583703	1.65611	6.37415	0.93563	-0.54937	-0.0933703	0.0386297	0.0844438	-0.0786285	0.126034	0.00043825	283.882	49.3594	283.462	278.5	0.0420245	1.75617	364	201	239	327	279.658	275.418	42.8097	254.808	0.684058	0.213706	0.719333	0.69563	-2.63392	10.4001	0.93563	-0.10137	0.66463	0.79063	0.640896	1.60214	0.117592	0.751279	54.4626	9.74062	53.8378	53.874	0.381041	2.03986	74.6269
1	-0.00499801	0.174891	-0.0393807	-0.0623703	1.74913	6.74496	0.95163	-0.54937	-0.0973703	0.0266297	0.0858083	-0.0646016	0.123699	0.000411069	292.647	48.5186	292.115	291	0.0345418	1.48367	364	221	241	330	288.706	284.783	44.0588	254.997	0.687373	0.2174	0.720741	0.69763	-2.50483	9.92186	0.95163	-0.10137	0.65213	0.80488	0.643157	1.61142	0.123651	0.75096	52.6717	8.85353	52.3626	51.5854	0.202589	1.526	67.8733
1	0.00864989	0.179984	-0.0256536	-0.0523703	1.67785	6.48459	1.02263	-0.55837	-0.0933703	0.0576297	0.0833268	-0.0625874	0.130283	0.000452263	283.735	49.3302	282.308	271	0.248253	1.69437	364	208	241	328	279.62	275.6	43.1003	255.14	0.733287	0.174723	0.744185	0.72063	-2.60799	14.0092	1.02263	-0.0703703	0.67363	0.84513	0.700967	1.11023	0.106065	0.750872	54.4268	9.34286	54.1002	55.3536	0.111177	1.80243	72.1154
1	0.00686459	0.194565	-0.0107879	-0.0273703	0.711171	4.95271	0.93163	-0.80137	-0.0993703	0.0866297	0.0864627	-0.076192	0.141922	-2.26457e-05	244.25	30.8543	242.733	239	0.482164	2.69497	327	195	221	271.5	242.397	240.593	25.3375	253.797	0.655947	0.131334	0.652888	0.63763	0.145035	2.52608	0.93163	0.36363	0.56563	0.73763	0.642808	0.629256	0.106438	0.739578	62.3461	7.65596	62.2315	62.7659	0.0074278	2.2587	76.9231
1	0.0290509	0.183204	0.00544462	-0.0143703	1.05744	5.19163	0.93163	-0.61137	-0.0853703	0.0946297	0.0802997	-0.0907279	0.1348	0.000122722	262.838	30.2016	262.815	269	0.0202803	2.5703	327	199	242.5	284.25	261.13	259.4	24.6165	253.842	0.692182	0.121098	0.688094	0.69163	0.20206	2.01561	0.93163	0.48563	0.59463	0.77463	0.68188	0.671666	0.101605	0.739341	57.8256	6.83233	57.359	55.7621	0.50575	2.79204	75.3769
1	0.0234903	0.179792	-0.00231671	-0.0253703	1.1598	5.37752	0.93163	-0.61137	-0.0873703	0.0886297	0.081919	-0.0948811	0.132797	0.00023956	275.8	26.4784	275.852	273	-0.0747214	2.62327	327	218	257.25	295	274.547	273.276	20.8229	253.952	0.694602	0.114037	0.691487	0.69263	0.225104	2.23841	0.93163	0.49963	0.60413	0.76513	0.685521	0.676499	0.0930278	0.739117	54.8896	5.42651	54.5795	54.9451	0.538852	2.92224	68.8073
1	0.00223259	0.176624	-0.0251299	-0.0453703	1.2312	5.60358	0.88763	-0.61137	-0.10537	0.0636297	0.0830829	-0.0769971	0.128903	0.000249525	281.086	23.9514	280.556	285	-0.0194737	2.0948	325	241	260.25	297.5	280.088	279.085	19.7355	254.088	0.675852	0.104653	0.672773	0.68463	0.102795	2.21809	0.88763	0.49963	0.58413	0.74363	0.667904	0.659924	0.0864753	0.738801	53.7471	4.63898	53.6677	52.6316	0.279035	2.03448	62.2407
1	-0.00626271	0.176537	-0.0342163	-0.0543703	1.20587	5.48865	0.88163	-0.61137	-0.11837	0.0556297	0.0859429	-0.064863	0.129414	0.000216964	280.343	26.0891	280.259	285	-0.0971029	1.94594	325	232	260.25	299.75	279.149	277.944	22.2759	254.219	0.665769	0.102446	0.664523	0.68663	-0.032358	2.02641	0.88163	0.49963	0.55663	0.74063	0.657948	0.650028	0.0867346	0.738435	53.9677	5.12798	53.7805	52.6316	0.351438	2.02529	64.6552
1	-0.00835731	0.177144	-0.0372279	-0.0623703	1.20365	5.51665	0.86163	-0.58737	-0.11837	0.0456297	0.0840306	-0.0472361	0.129283	0.000174092	268.472	29.5514	267.607	267	0.197963	1.89727	324	221	244	295.5	266.901	265.346	24.8873	254.29	0.666873	0.0921124	0.668111	0.68363	-0.0530426	2.00548	0.86163	0.51663	0.58288	0.74213	0.660567	0.654178	0.0778992	0.738078	56.5301	6.18281	56.4357	56.1806	0.0798619	1.8677	67.8733
1	0.00463279	0.18008	-0.023632	-0.0413703	1.13882	5.37659	0.88563	-0.58737	-0.10937	0.0656297	0.0795738	-0.0399287	0.131696	0.000196386	259.973	28.5273	257.481	255	0.50568	2.24306	321	214	237.75	279.75	258.491	257.054	23.5369	254.319	0.676367	0.0979445	0.674487	0.68563	0.104633	2.03184	0.88563	0.52663	0.58063	0.75763	0.669427	0.662496	0.0833823	0.737769	58.3536	6.17242	58.564	58.8235	-0.184436	2.07448	70.0935
1	0.00786749	0.180642	-0.0198188	-0.0333703	1.1103	5.27018	0.88563	-0.58737	-0.10937	0.0716297	0.0789958	-0.0403744	0.132592	0.000234741	257.541	26.334	255.481	255	0.602806	2.84743	329	214	237	272.75	256.27	255.038	21.3119	254.335	0.676156	0.103015	0.67313	0.68563	0.141538	1.9565	0.88563	0.51163	0.58063	0.75763	0.668503	0.660894	0.0883158	0.737461	58.8149	5.78387	58.9695	58.8235	-0.198119	2.32729	70.0935
1	0.00705589	0.180453	-0.0208506	-0.0333703	1.13283	5.31146	0.88563	-0.58737	-0.10937	0.0676297	0.0777885	-0.0381276	0.131833	0.000268847	260.568	27.8683	259.111	258	0.4126	2.38011	329	214	237.75	284	259.146	257.754	23.347	254.366	0.676998	0.0996129	0.672201	0.68063	0.222409	2.04712	0.88563	0.51163	0.58063	0.75763	0.669906	0.6629	0.0846842	0.737159	58.195	6.07497	58.2039	58.1395	-0.0610393	2.08024	70.0935
1	0.00470539	0.179576	-0.0223758	-0.0373703	1.12978	5.28041	0.88563	-0.59937	-0.10937	0.0656297	0.0810937	-0.0467919	0.13169	0.00029103	266.243	24.6964	265.63	269	0.228098	2.84519	329	214	245	284	265.134	264.028	19.8042	254.425	0.667735	0.10218	0.665558	0.68863	0.0832248	2.07762	0.88563	0.47063	0.57863	0.75363	0.66005	0.652333	0.0883629	0.736812	56.8121	5.27471	56.6661	55.7621	0.244552	2.76803	70.0935
1	-0.0110016	0.178909	-0.0373835	-0.0583703	1.12775	5.23984	0.84463	-0.64037	-0.12237	0.0516297	0.0869537	-0.0567296	0.131523	0.000234567	270.361	21.4864	269.357	270.5	0.465666	3.086	329	237	252.5	284	269.545	268.743	16.6944	254.505	0.651305	0.101	0.653111	0.68563	-0.111819	1.95726	0.84463	0.47063	0.56813	0.72163	0.643463	0.635449	0.088206	0.736384	55.8155	4.34665	55.8366	55.4531	-0.0720843	2.54399	63.2911
1	-0.00971091	0.179106	-0.0358776	-0.0563703	1.12195	5.26397	0.82163	-0.64037	-0.12237	0.0536297	0.0866793	-0.0544101	0.131437	0.000184839	267.135	18.4137	267.111	270	0.150823	2.57646	311	237	252	281.25	266.519	265.904	14.7728	254.568	0.648682	0.0959611	0.651915	0.68463	-0.223886	1.84269	0.82163	0.47063	0.56963	0.72463	0.641513	0.634132	0.0853629	0.735946	56.4113	3.8882	56.2664	55.5556	0.141034	2.34007	63.2911
1	-0.00618381	0.180492	-0.0313842	-0.0543703	1.08103	5.17226	0.83663	-0.64037	-0.11837	0.0636297	0.0890565	-0.0635677	0.133322	0.000152996	260.5	16.8005	261.036	262.5	-0.233423	2.44291	294	226	251	272	259.965	259.423	13.5	254.598	0.648066	0.0976149	0.648802	0.67063	-0.0696047	1.96397	0.83663	0.47063	0.55913	0.72363	0.640732	0.633273	0.0854793	0.735506	57.8206	3.81793	57.5558	57.1431	0.498464	2.61055	66.3717
1	-0.0220625	0.188975	-0.0440959	-0.0643703	0.904628	4.91487	0.84663	-0.75037	-0.13437	0.0516297	0.0945732	-0.0635144	0.138952	4.19183e-05	251.368	22.7185	253.036	255.5	-0.654271	3.05365	285	191	238	266	250.318	249.213	17.7839	254.582	0.637655	0.101941	0.636457	0.62763	0.130661	1.92616	0.84063	0.47463	0.55413	0.72913	0.629688	0.621759	0.0895648	0.735017	60.1894	5.90792	59.4407	58.7086	1.14188	4.20641	78.534
1	-0.00573341	0.185797	-0.029955	-0.0433703	1.14769	5.2429	0.98063	-0.62037	-0.13037	0.0736297	0.0910817	-0.0667073	0.138702	0.000163702	272.611	29.4582	272.679	274.5	0.040064	2.12886	338	222	249.5	297.5	271.054	269.492	25.1327	254.332	0.698468	0.13382	0.695482	0.70463	0.0921591	1.96228	0.98063	0.47263	0.56963	0.79513	0.685818	0.673131	0.113959	0.728404	55.6604	6.09817	55.3771	54.6464	0.288404	2.0306	67.5676
1	0.00453599	0.184323	-0.0210474	-0.0373703	1.209	5.42696	0.99163	-0.62037	-0.12037	0.0846297	0.0885772	-0.0677772	0.137739	0.000185563	267.083	29.2178	266.286	260	0.255031	1.95059	323	221	244	294.5	265.545	264.028	24.9769	254.396	0.71217	0.133683	0.703741	0.70163	0.389247	2.039	0.99163	0.51663	0.59263	0.82738	0.700261	0.688773	0.112722	0.728323	56.8121	6.14179	56.6996	57.7	0.0361913	1.93801	67.8733
1	-0.01092	0.183269	-0.0365847	-0.0543703	1.21806	5.63284	0.99163	-0.68437	-0.13037	0.0706297	0.0922919	-0.0646272	0.135684	0.000130035	256.684	35.3325	255.893	251	0.209707	2.0407	323	194	234	290	254.328	251.993	29.144	254.407	0.688784	0.135479	0.673285	0.64463	0.688424	2.27258	0.99163	0.51663	0.58163	0.80988	0.676601	0.665315	0.113968	0.728125	59.5254	8.19724	59.1477	59.761	0.227524	2.21495	77.3196
1	0.00377929	0.186719	-0.019588	-0.0373703	1.13058	5.38254	0.99163	-0.68437	-0.12037	0.0886297	0.0878011	-0.072457	0.13896	0.000148282	254.842	33.7947	254.25	245	0.170529	2.02195	320	194	234	285	252.664	250.499	28.2382	254.409	0.705245	0.136805	0.69263	0.67963	0.574905	2.1839	0.99163	0.51663	0.59313	0.82313	0.692921	0.681301	0.113014	0.728011	59.8804	7.97517	59.4964	61.2245	0.246868	2.20747	77.3196
1	0.0103096	0.188642	-0.0121886	-0.0183703	1.06492	5.18524	0.99163	-0.68437	-0.12237	0.0906297	0.0899659	-0.0990583	0.141403	0.000199088	252	32.9729	250.759	244	0.27125	2.1134	320	194	227.25	279.75	249.92	247.869	27.6923	254.397	0.70468	0.129249	0.695663	0.68763	0.471662	2.1813	0.99163	0.51663	0.59363	0.80013	0.693499	0.682779	0.108005	0.727894	60.5158	7.85002	60.3112	61.4754	0.142006	2.14974	77.3196
1	0.00851899	0.194969	-0.0125016	-0.0163703	0.967623	4.86514	0.99963	-0.68437	-0.12637	0.0946297	0.0942801	-0.0944188	0.146973	0.000240688	249.692	31.8922	248.621	244	0.175953	1.86334	306	194	223	279	247.716	245.757	27.0888	254.374	0.70223	0.130353	0.69323	0.67963	0.476165	2.25884	0.99963	0.50163	0.60313	0.80013	0.690811	0.679845	0.10904	0.727766	61.0358	7.7831	60.8602	61.4754	0.156807	1.9682	77.3196
1	-0.00222441	0.195984	-0.0254168	-0.0333703	1.00025	4.76794	0.99963	-0.65537	-0.15337	0.0886297	0.100416	-0.122065	0.149903	0.000228362	260	28.2652	259.714	257	0.0195403	1.71633	306	213	241	285	258.496	256.989	24.9474	254.402	0.689835	0.134045	0.679147	0.65063	0.544695	2.24661	0.99963	0.50163	0.57588	0.80038	0.677679	0.666152	0.113011	0.727576	58.3682	6.41255	58.1362	58.3799	0.217556	1.80345	70.4225
1	0.0135416	0.181685	-0.00920138	-0.0353703	1.0268	5.40609	0.91263	-0.66537	-0.0933703	0.0826297	0.08207	-0.0642389	0.133352	4.49716e-05	244.375	30.3625	239.767	238.5	1.34655	4.93471	344	205	221.5	257	242.69	241.139	22.55	253.96	0.701971	0.110907	0.702436	0.69163	-0.0108206	2.50154	0.91263	0.44563	0.63213	0.79738	0.69318	0.684106	0.0883498	0.723797	62.2047	6.88682	62.8168	62.8956	-0.680878	3.20701	73.1707
1	0.000406487	0.178748	-0.0230515	-0.0453703	1.12003	5.63129	0.91263	-0.66537	-0.10137	0.0656297	0.0835585	-0.0581611	0.130065	4.67792e-05	253.103	33.341	249.414	248	0.760674	3.15225	344	205	227.25	268.5	251.063	249.119	26.0131	253.956	0.691105	0.115909	0.69013	0.68663	0.0769021	2.20126	0.91263	0.44563	0.60813	0.80163	0.681472	0.671697	0.0954488	0.723633	60.2122	7.46904	60.5083	60.4839	-0.211179	2.40145	73.1707
1	0.0110024	0.173812	-0.0147616	-0.0393703	1.22201	5.905	0.91263	-0.57637	-0.0933703	0.0676297	0.0780131	-0.0600146	0.126312	0.000101557	260.737	29.0941	259.75	259.5	0.213613	2.4304	319	206	240	281	259.163	257.596	23.0388	253.99	0.705296	0.101977	0.699181	0.68963	0.391058	2.05106	0.91263	0.54263	0.61863	0.80038	0.698275	0.691451	0.0838632	0.723541	58.2308	6.5138	58.0166	57.8037	0.267192	2.60752	72.8155
1	-0.00232461	0.171718	-0.0274866	-0.0493703	1.2213	5.90737	0.86763	-0.59137	-0.10337	0.0516297	0.0823059	-0.0634179	0.124639	8.94264e-05	266.222	26.4986	265.857	265	0.0761398	2.73227	319	206	247.5	282	264.932	263.632	20.2469	254.051	0.689413	0.100915	0.683185	0.64863	0.387745	1.74877	0.86763	0.54263	0.61088	0.79788	0.682408	0.675637	0.0869978	0.723371	56.8975	5.77368	56.6313	56.6038	0.485084	3.32021	72.8155
1	-0.0104569	0.171533	-0.035678	-0.0583703	1.23131	6.00972	0.85863	-0.62437	-0.10937	0.0476297	0.0870934	-0.0672193	0.12499	3.66947e-05	265.972	22.6507	264	264.5	0.663003	2.87361	319	231	247.5	275.5	265.062	264.179	17.3025	254.11	0.688657	0.10009	0.682333	0.65663	0.3703	1.72622	0.85863	0.54263	0.61088	0.79788	0.681746	0.675057	0.0864631	0.723197	56.7797	4.64619	56.9841	56.711	-0.309922	2.52479	64.9351
1	-0.00382541	0.175219	-0.0286152	-0.0493703	1.17787	5.86259	0.97663	-0.62837	-0.11137	0.0556297	0.084624	-0.0597079	0.128219	1.73841e-05	258.189	20.972	257.815	258	0.162323	3.11596	309	212	244.75	270.25	257.361	256.531	16.1943	254.131	0.700209	0.101782	0.691237	0.68863	0.636306	2.70369	0.97663	0.55563	0.61963	0.78863	0.693306	0.686714	0.0834598	0.723082	58.4724	4.7834	58.2874	58.1395	0.340012	3.21744	70.7547
1	-0.00558791	0.177931	-0.030123	-0.0523703	1.10376	5.71564	0.97663	-0.64437	-0.11437	0.0596297	0.0862078	-0.0562927	0.130296	-1.06424e-05	248.487	20.247	249.793	251	-0.390454	2.41518	283	202	233.5	264.75	247.661	246.813	16.4247	254.102	0.692055	0.0990055	0.680596	0.65463	0.875633	3.10123	0.97663	0.55563	0.62163	0.74363	0.685572	0.679501	0.07981	0.722927	60.7748	5.18091	60.2176	59.761	0.715763	2.89805	74.2574
1	0.0317974	1.41884	0.1074	0.14063	-0.434849	3.93646	4.61063	-3.84837	-0.50637	0.72463	0.551175	-0.225479	1.0145	-0.00176077	122.988	37.1509	118.934	105	0.619048	1.95325	216	83	89.75	162	117.853	113.287	32.973	249.429	0.184983	1.69989	0.257226	0.46463	-0.338067	3.04256	4.59663	-3.84837	-1.03137	1.06963	0.903131	0.778975	1.30489	0.708617	132.407	35.6841	133.539	142.857	-0.210916	1.48293	180.723
1	0.0568465	1.57903	0.112433	0.11063	-0.231725	3.20953	4.61063	-3.84837	-0.79937	1.05363	0.744039	-0.221476	1.21254	-0.00146774	110.146	26.817	105.284	99	1.13426	3.29691	185	83	89	124	107.319	104.875	21.7634	248.732	0.253252	1.82	0.295189	0.30213	-0.120011	2.77363	4.59663	-3.84837	-1.03137	1.54663	0.931679	0.851883	1.43794	0.70634	143.027	29.0485	145.867	151.515	-0.549992	2.08816	180.723
1	0.303999	1.4712	0.328451	0.30463	-0.111074	3.16431	4.61063	-3.84837	-0.59537	1.28463	0.758572	-0.242914	1.15342	5.95953e-05	112.136	26.0615	108.182	105.5	0.975651	3.23648	185	83	90.5	125	109.432	107.01	21.2975	248.049	0.660742	1.77234	0.700301	0.67963	-0.177953	2.68132	4.59663	-3.84837	-0.68962	1.87388	1.06755	0.882608	1.44348	0.706112	140.173	28.5757	141.845	142.183	-0.29446	1.96497	180.723
1	0.150781	1.52479	0.14131	0.12363	0.0707478	2.9901	4.61063	-3.84837	-0.86537	1.18263	0.803206	-0.343332	1.21371	0.000813201	113.494	26.9046	109.169	108	1.03539	3.57664	192	83	89.75	125	110.66	108.124	21.373	247.377	0.3888	1.92839	0.355221	0.23513	0.107024	2.46192	4.59663	-3.80137	-1.01737	1.67963	1.05432	1.25496	1.59431	0.704525	138.73	28.8584	140.374	138.889	-0.22321	2.04208	180.723
1	0.0185323	1.5176	-0.00566751	-0.0163703	0.140371	3.03585	4.60863	-3.84837	-0.99137	0.99263	0.793278	-0.548854	1.20147	0.000901797	113.414	23.6464	110.523	111	1.14249	4.60444	192	83	95.25	124.75	111.208	109.197	18.2307	246.707	0.361687	1.86151	0.318493	0.0741297	0.146642	2.52676	4.59663	-3.80137	-0.97137	1.58013	1.0238	-10.3423	1.53895	0.702811	137.367	25.6289	137.681	135.135	-0.100368	2.38651	180.723
1	-0.1412	1.44618	-0.177553	-0.19737	0.213372	3.06151	4.60863	-3.84837	-1.12037	0.77863	0.767161	-0.85195	1.1458	0.000191286	114.547	23.7505	111.969	114	1.05739	4.43786	192	83	96	125	112.318	110.26	17.722	246.046	0.159469	1.76565	0.0987989	-0.0703703	0.19667	2.67218	4.47663	-3.80137	-1.00787	1.32788	0.999994	-1.73658	1.43392	0.700094	136.042	25.7225	135.877	131.579	0.0168876	2.43277	180.723
1	-0.0318128	1.31338	-0.0742666	-0.0893703	0.272361	3.1657	4.60863	-3.84837	-0.92537	0.80363	0.686913	-2.76007	1.03891	3.12657e-05	114.593	26.6778	111.344	112.5	1.84599	8.78722	244	83	96	124	112.001	109.743	18.7783	245.389	0.179423	1.65418	0.124399	0.12963	0.167906	2.81211	4.47663	-3.80137	-0.97237	1.18338	0.935845	-2.14449	1.33243	0.697491	136.683	26.6165	136.8	133.336	-0.159012	2.72522	180.723
1	0.0276069	1.17244	-0.0102882	-0.00437031	0.258784	3.24015	4.38163	-3.84837	-0.78737	0.74763	0.602126	-5.6097	0.921838	0.000169144	120	37.946	114.532	114	3.50216	20.9051	357	83	97	135	115.943	112.859	23.122	244.762	0.418786	1.49517	0.344455	0.37163	0.293875	2.59283	4.35263	-2.66337	-0.79087	1.24688	0.924219	-2.96471	1.22652	0.696098	132.909	28.7361	133.268	131.579	-0.315426	3.25952	180.723
1	-0.00570071	1.12267	-0.0494968	-0.0553703	0.344706	3.10982	4.38163	-3.10337	-0.80837	0.68363	0.592286	-26.6758	0.891018	0.000139794	124.188	46.1635	115.817	115	3.26133	15.9559	357	83	101.5	135.5	118.706	114.825	27.3875	244.159	0.298889	1.41159	0.24022	0.22463	0.325592	2.97149	4.35263	-2.66337	-0.70387	1.07813	0.83185	5.6757	1.12009	0.694112	130.634	30.5204	131.771	130.435	-0.471732	3.45762	180.723
1	0.123117	1.16555	0.0658654	0.0496297	0.420876	3.1659	4.60663	-2.99337	-0.71437	0.82763	0.601988	-2.03957	0.920107	0.00075468	124.312	46.6554	114.533	112	3.27705	15.444	357	84	104	125	118.857	115.157	27.5609	243.56	0.232506	1.4414	0.153154	0.19963	0.431047	2.83107	4.35263	-2.66337	-0.79662	1.11963	0.851938	3.51214	1.15883	0.691804	130.257	28.8828	132.657	133.929	-0.849052	4.0409	178.571
1	-0.0688021	1.26817	-0.110191	-0.12037	0.263951	3.45992	4.60663	-3.84837	-0.89637	0.63763	0.642629	-1.17852	0.982575	0.000406896	120.268	44.9087	110.484	108	3.64572	18.2552	357	83	102	119	115.282	112.035	25.2481	242.943	0.0216658	1.45705	-0.0169735	-0.0453703	0.229855	3.37388	4.35263	-3.58437	-0.80862	0.89988	0.746768	0.967325	1.1257	0.688453	133.886	27.6712	136.965	138.889	-1.15349	4.85251	180.723
1	-0.131117	1.39845	-0.141701	-0.15137	0.0654773	3.22494	4.60663	-3.84837	-1.02037	0.72163	0.717709	-1.08378	1.09208	-0.000250722	113.125	35.1718	106	106	4.14708	24.692	346	83	99	114.5	109.79	107.546	18.3438	242.294	-0.22782	1.58695	-0.224176	-0.19637	-0.0231798	2.94674	3.79863	-3.84837	-1.30062	0.87838	0.784433	-0.682498	1.23989	0.683871	139.475	24.7644	142.184	141.509	-1.31504	5.88707	180.723
1	0.0704763	1.48718	0.0841764	0.0716297	-0.0412735	3.02593	4.60663	-3.84837	-0.88237	1.08863	0.773051	-0.804357	1.17684	0.000102913	108.341	22.2092	104.783	105	3.19928	15.3447	219	83	98.25	112	106.665	105.361	12.4422	241.624	0.00836882	1.68225	0.0381297	0.0796297	-0.159017	2.68728	3.79863	-3.84837	-1.12287	1.07063	0.821252	-0.770983	1.32619	0.680494	142.367	20.4552	143.686	142.857	-1.13324	6.14755	180.723
1	-0.00371661	1.46751	0.0264042	0.0456297	-0.108688	2.95564	4.56963	-3.84837	-0.96737	1.03463	0.786009	-0.814842	1.17427	8.38159e-05	108.78	20.914	105.478	105	2.45238	11.3296	213	83	98	115	107.173	105.831	13.5488	240.96	-0.00212031	1.76085	0.0516583	0.0786297	-0.188488	2.56898	3.79863	-3.84837	-1.12287	1.07063	0.822027	-0.521819	1.38293	0.677081	141.735	21.1689	143.005	142.857	-0.750449	4.33273	180.723
1	0.0701546	1.57679	0.105939	0.14863	-0.109071	2.87022	4.61063	-3.84837	-1.00637	1.19163	0.863581	-0.830857	1.27045	0.00043417	113.471	27.6253	108.477	107	2.5993	11.3979	236	83	98	119	110.94	108.936	17.5154	240.323	0.0811865	1.78291	0.0968873	0.13063	-0.0560532	2.55992	3.84163	-3.84837	-1.12287	1.13963	0.876444	-0.372669	1.40696	0.674101	137.695	24.3277	139.445	140.187	-0.751636	3.98708	180.723
1	0.0551372	1.61771	0.0494921	0.0676297	0.0817988	2.71476	4.61063	-3.84837	-1.09537	1.22063	0.908602	-0.634497	1.31888	0.000707685	115.349	28.801	110.219	110	2.28191	9.5447	236	83	98	121	112.564	110.309	18.8951	239.698	-0.0713128	1.63062	-0.0802011	0.0496297	0.0577793	2.56423	3.84163	-3.51237	-1.28812	0.93413	0.822547	-14.1503	1.29254	0.670374	135.982	25.5452	137.607	136.364	-0.587316	3.41827	180.723
1	-0.155285	1.67684	-0.226684	-0.28337	0.325225	2.65701	4.61063	-3.84837	-1.45637	1.01563	0.9725	-0.741824	1.37686	-7.22797e-05	117.047	37.0646	109.175	107	2.71261	11.9249	307	83	96	121.25	112.945	109.917	23.5936	239.085	-0.0904982	1.75465	-0.180308	-0.19137	0.367614	2.78711	4.36063	-3.51237	-1.30137	0.95163	0.92489	-2.17121	1.38617	0.66657	136.467	28.6848	139.259	140.187	-0.828236	3.57488	180.723
1	-0.322138	1.87436	-0.42329	-0.57237	0.393503	2.58996	4.61063	-3.84837	-1.73937	0.99763	1.14074	-1.24802	1.53867	-0.00168261	115.198	39.4941	105.406	102.5	2.50206	10.001	307	83	92	119	110.502	107.127	26.0433	238.465	0.051101	2.01445	-0.101632	-0.0743703	0.457859	2.68957	4.59863	-3.84837	-1.53012	1.09438	1.08168	26.3901	1.59845	0.663493	140.02	30.882	144.455	146.345	-1.00916	3.48772	180.723
1	-0.262571	1.79074	-0.35893	-0.49337	0.390313	2.66351	4.61063	-3.84837	-1.59137	0.94363	1.05483	-0.643794	1.45488	-0.00298705	109.407	34.5057	101.014	99	3.12172	14.9501	307	83	92	109.75	105.794	103.264	20.8055	237.82	0.0850645	1.93406	-0.0319417	0.12363	0.397935	2.81681	4.59863	-3.84837	-1.38337	1.14413	1.06619	-57.8392	1.53388	0.6606	145.259	27.9868	149.734	151.515	-1.32905	4.60845	180.723
1	0.0986918	1.85781	0.0638493	-0.0833703	0.125306	2.33085	4.61063	-3.84837	-1.30837	1.56063	1.11004	-0.757777	1.55521	-0.00247866	108.363	31.4196	101.812	101	3.71708	20.5694	307	83	93	109.75	105.417	103.359	17.3892	237.173	0.669923	1.93694	0.61453	0.68163	0.126905	2.58423	4.59863	-3.84837	-0.75237	1.78563	1.1501	9.70936	1.53505	0.660647	145.125	25.3548	148.309	148.515	-1.36212	5.45369	180.723
1	-0.106155	1.98564	-0.10859	-0.20437	0.0406173	2.29128	4.61063	-3.84837	-1.51037	1.43763	1.1523	-0.590807	1.64151	-0.00299704	109.233	26.2002	104.015	103.5	2.23863	8.72014	227	83	93	113	106.797	104.846	17.1281	236.533	0.340322	2.06413	0.299238	0.45663	0.104637	2.43081	4.59863	-3.84837	-1.17437	1.69688	1.2205	8.56184	1.67515	0.659045	143.067	25.3661	145.558	144.931	-0.863481	3.68082	180.723
1	-0.111602	1.91862	-0.114543	-0.21137	0.0367683	2.27343	4.51163	-3.84837	-1.47537	1.39063	1.08778	-0.322059	1.58348	-0.00354006	109.233	22.3953	105.824	108	2.48002	11.9148	227	83	95	113	107.412	105.895	13.8252	235.896	0.298465	1.88915	0.27463	0.23763	0.0778116	2.32242	4.51163	-3.83637	-1.12887	1.63688	1.13083	2.64245	1.56277	0.657243	141.65	22.5448	142.738	138.889	-0.607347	4.00434	180.723
1	-0.000207213	2.05009	0.00119702	-0.0263703	0.0126515	2.17477	4.61063	-3.84837	-1.53237	1.60163	1.19307	-0.401453	1.71426	-0.0035234	109.511	21.1018	106.647	109	2.57946	13.6336	227	83	96	113	107.882	106.503	12.9338	235.265	0.399652	2.14355	0.373485	0.18363	0.116303	2.01441	4.61063	-3.83637	-1.38437	2.20163	1.2899	4.81774	1.81829	0.655955	140.841	21.498	141.536	137.615	-0.494837	4.10365	180.723
1	-0.245589	2.03612	-0.315715	-0.33737	0.25256	2.43473	4.61063	-3.84837	-1.74487	1.14463	1.11008	-0.440033	1.65741	-0.00473372	109.121	25.2837	104.449	104	2.55816	10.7515	227	83	95	113	106.899	105.138	15.5694	234.634	0.32451	2.18378	0.255158	0.10713	0.264486	2.07846	4.61063	-3.83637	-1.42687	2.26063	1.24691	15.5867	1.81889	0.654297	142.669	23.9732	144.612	144.231	-0.885966	4.30486	180.723
1	0.211681	2.21756	0.083988	-0.0393703	0.354853	2.4219	4.61063	-3.84837	-1.41137	1.63863	1.15876	-0.611221	1.79918	-0.00365165	109.308	34.7667	102.406	102	4.71844	31.1518	358	83	95	111	106.113	104.038	17.5266	234.007	0.668293	2.16443	0.612273	0.37363	0.227217	2.1296	4.61063	-3.27237	-0.97537	2.28413	1.19868	3.55494	1.78524	0.654367	144.178	24.7342	147.277	147.059	-1.5171	6.38777	180.723
1	0.391015	2.386	0.364474	0.28563	0.0770423	2.19879	4.61063	-3.84837	-1.33537	2.10063	1.30736	-2.34478	1.96012	-0.00167832	109.767	43.7131	99.7941	96	4.47653	24.8205	361	83	94	106	105.25	102.658	21.9533	233.386	0.928465	2.25672	0.95963	0.62963	-0.01933	2.01608	4.61063	-3.36337	-0.67712	2.85888	1.38629	8.16239	1.89244	0.655738	146.116	26.6421	151.128	156.25	-2.0105	7.54054	180.723
1	-0.157378	2.42888	-0.325868	-0.45937	0.431633	2.28782	4.61063	-3.84837	-2.01737	1.43763	1.37302	-3.13858	1.9984	-0.00245682	109.253	45.2262	97.4928	95	4.15403	21.8414	361	83	94	101.5	104.323	101.514	24.0485	232.765	0.394217	2.21744	0.276087	0.25813	0.346097	2.1408	4.60863	-3.36337	-1.31287	1.93963	1.33134	7.2139	1.83203	0.65443	147.763	27.7882	154.459	157.895	-2.21066	7.50686	180.723
1	-0.16344	2.3997	-0.321296	-0.45637	0.40556	2.26919	4.61063	-3.84837	-2.04337	1.49163	1.37509	-3.20343	1.98198	-0.00326173	108.187	43.7899	97.029	95	4.52094	24.9878	361	83	94	100	103.689	101.2	21.8107	232.142	0.243901	2.20076	0.141273	0.25063	0.300953	2.07645	4.60863	-3.36337	-1.41287	1.87963	1.36679	4.27043	1.83314	0.652378	148.222	25.9935	154.857	157.895	-2.49782	9.07976	180.723
2	0.00245178	0.140402	-0.0156711	-0.0303037	0.947235	3.90814	0.547696	-0.416304	-0.0943037	0.0726963	0.0710685	1.76661	0.108252	-0.0106087	222.045	16.9101	220.735	221	0.569234	2.82244	267	198	208.5	232	221.43	220.829	13.593	215.54	0.296985	0.0599779	0.297817	0.302696	0.198468	3.70145	0.475696	0.174696	0.269946	0.328696	0.290868	0.284467	0.0452346	0.280461	67.9258	5.01758	68.1371	67.8733	-0.263633	2.33256	75.7576
2	0.00986338	0.138062	-0.00870505	-0.0203037	1.00526	4.06476	0.512696	-0.416304	-0.0803037	0.0666963	0.0622291	0.234345	0.103516	-0.0105063	226.302	18.7255	224.303	223	0.717936	2.86401	273	199	211.25	235	225.57	224.861	15.0817	215.594	0.310696	0.0661661	0.308579	0.310696	0.236778	2.91078	0.459696	0.174696	0.273696	0.338696	0.303664	0.296407	0.0501818	0.280612	66.7078	5.27807	67.0614	67.2646	-0.409051	2.39863	75.3769
2	0.00649588	0.14043	-0.0117472	-0.0273037	0.991924	3.97687	0.587696	-0.416304	-0.0883037	0.0706963	0.0672611	0.282669	0.107244	-0.0104213	229.953	18.5587	228.939	230	0.337824	2.37718	273	199	212.75	243	229.231	228.518	14.98	215.666	0.305492	0.0806744	0.300608	0.294196	0.493499	2.79755	0.492696	0.159696	0.248696	0.337696	0.295229	0.285055	0.0622769	0.280736	65.6403	5.21765	65.7206	65.2174	-0.0512723	2.16074	75.3769
2	0.00871818	0.144895	-0.00932065	-0.0223037	0.969714	3.97235	0.587696	-0.420304	-0.0883037	0.0766963	0.067583	0.293842	0.110432	-0.0103256	233.634	18.8464	233.29	233	0.13541	2.05674	273	203	219	247	232.894	232.157	15.6252	215.755	0.312887	0.0952153	0.309884	0.301696	0.267494	2.22668	0.492696	0.138696	0.244696	0.370696	0.298344	0.283487	0.0760748	0.280897	64.6114	5.20639	64.5143	64.3777	0.106712	2.00483	73.8916
2	0.0118145	0.146819	-0.00539865	-0.0183037	0.897915	3.89763	0.587696	-0.458304	-0.0903037	0.0836963	0.0705387	0.304382	0.112514	-0.0102149	231.833	18.8497	230.906	230	0.353967	2.12548	273	203	215	243	231.096	230.37	15.4365	215.836	0.313906	0.0960767	0.310969	0.300696	0.215489	2.10307	0.492696	0.138696	0.233946	0.372196	0.299048	0.283874	0.0792937	0.281062	65.1128	5.19587	65.1865	65.2174	-0.118671	1.98877	73.8916
2	0.00172258	0.146251	-0.0155784	-0.0323037	0.90247	3.88336	0.587696	-0.458304	-0.0983037	0.0766963	0.0758105	-0.495168	0.113371	-0.0101552	228.093	17.8856	227.485	228	0.233785	2.13655	261	196	213	239.25	227.413	226.739	14.3364	215.897	0.299174	0.085681	0.292755	0.299696	0.477704	2.92208	0.492696	0.138696	0.236196	0.341696	0.287194	0.275097	0.0660227	0.281153	66.1554	5.14486	66.145	65.7895	0.0210154	2.12041	76.5306
2	-0.000360621	0.142845	-0.0183557	-0.0263037	0.93425	4.0407	0.529696	-0.458304	-0.0983037	0.0586963	0.0693949	-0.717015	0.108062	-0.0101062	225.093	16.9478	223.303	226	0.696994	3.13519	269	196	213	232.75	224.487	223.898	13.1606	215.943	0.298992	0.0734836	0.297432	0.299696	0.254772	3.17477	0.492696	0.138696	0.251696	0.341696	0.289831	0.280136	0.0573864	0.281242	66.9948	4.85725	67.2972	66.3717	-0.341599	2.71632	76.5306
2	-0.0141528	0.137543	-0.033694	-0.0463037	1.03946	4.17107	0.488696	-0.458304	-0.102304	0.0376963	0.0712429	-0.277425	0.102827	-0.0101265	221.356	15.5872	220.727	222	0.673003	4.0156	269	194	211	229.5	220.832	220.319	12.081	215.97	0.285935	0.065101	0.282079	0.276696	0.522499	2.90746	0.459696	0.167696	0.231696	0.331696	0.278883	0.272034	0.0528355	0.281265	68.0831	4.65663	68.0605	67.5676	-0.19269	3.17144	77.3196
2	0.00331378	0.138869	-0.0162099	-0.0263037	1.01216	4.01368	0.488696	-0.404304	-0.0903037	0.0566963	0.0657434	-2.08113	0.104811	-0.0100593	216.8	16.1859	215.273	214	1.07218	4.53261	269	194	206	226.25	216.235	215.693	12.4978	215.974	0.307935	0.0655805	0.307549	0.312696	0.138973	2.28898	0.459696	0.198696	0.267696	0.359696	0.300975	0.293943	0.0556304	0.281399	69.5433	4.89178	69.8026	70.0935	-0.611068	3.30544	77.3196
2	0.00190518	0.139224	-0.0179444	-0.0283037	1.00742	3.94838	0.488696	-0.404304	-0.0943037	0.0566963	0.0676432	0.502994	0.105776	-0.00999943	218.933	17.1523	217.758	217	0.704909	3.38287	269	194	206	231.25	218.295	217.675	13.7956	215.989	0.303218	0.0687636	0.301432	0.298196	0.211055	2.11689	0.459696	0.198696	0.240696	0.359696	0.295542	0.28793	0.0588922	0.281508	68.9101	5.19527	69.0529	69.1244	-0.32368	2.59376	77.3196
2	0.0151446	0.141598	-0.00346212	-0.0133037	0.941589	3.80842	0.504696	-0.404304	-0.0823037	0.0706963	0.0672098	0.246254	0.107987	-0.00987371	213.913	13.8063	212.824	210.5	0.49095	2.10917	242	194	202	225	213.485	213.065	11.5936	215.979	0.317271	0.072639	0.315125	0.306696	0.17924	2.13469	0.463696	0.202696	0.262446	0.374196	0.309023	0.30077	0.0612494	0.281687	70.4011	4.42844	70.619	71.2593	-0.325497	1.98972	77.3196
2	0.0123708	0.139615	-0.00662252	-0.0183037	0.955539	3.84045	0.504696	-0.391304	-0.0843037	0.0686963	0.0679379	0.386694	0.106877	-0.00976249	212.913	12.7346	211.824	211	0.549471	2.41056	242	193	204	220	212.547	212.189	10.3762	215.963	0.310058	0.064887	0.307896	0.298696	0.341895	2.33762	0.463696	0.202696	0.267696	0.370196	0.303489	0.297045	0.0544156	0.281828	70.6918	4.11807	70.9169	71.09	-0.355107	2.23936	77.7202
2	0.00243598	0.137186	-0.0177324	-0.0363037	1.03239	3.87985	0.504696	-0.387304	-0.0863037	0.0586963	0.0693866	-0.597704	0.105001	-0.0097015	215.089	12.8803	214.485	213	0.335475	2.21	242	193	206.75	223.5	214.716	214.347	10.5877	215.959	0.297544	0.0634648	0.290226	0.289696	0.900583	3.37828	0.463696	0.202696	0.252696	0.326696	0.291429	0.285776	0.0479887	0.281907	69.9801	4.13252	70.0415	70.4225	-0.13905	2.1502	77.7202
2	0.00430868	0.134456	-0.0165645	-0.0363037	1.08893	4.01884	0.504696	-0.373304	-0.0803037	0.0546963	0.0660746	-0.213109	0.102092	-0.00963145	217.489	14.3299	216.152	217	0.613751	2.73548	250	193	207.75	225.5	217.038	216.596	11.3215	215.967	0.297718	0.0597039	0.288785	0.286696	1.16297	3.98725	0.463696	0.217696	0.262696	0.320696	0.292458	0.287718	0.0437231	0.281986	69.2533	4.42435	69.4919	69.1244	-0.347664	2.53202	77.7202
2	-0.00653032	0.135339	-0.0234545	-0.0323037	0.878404	3.94912	0.477696	-0.449304	-0.0923037	0.0396963	0.0613844	-0.831317	0.099889	-0.0068306	213.543	8.0821	213.265	215	0.208925	2.26995	233	202	207	219	213.394	213.246	6.73724	215.869	0.297015	0.0437563	0.296639	0.300696	0.0682563	2.71261	0.407696	0.202696	0.262696	0.327196	0.293808	0.290545	0.0350937	0.286487	70.3413	2.64814	70.3827	69.7674	-0.0777374	2.12588	74.2574
2	-0.00729842	0.134359	-0.0242903	-0.0323037	0.890303	3.96042	0.440696	-0.449304	-0.0923037	0.0356963	0.0602717	-0.809897	0.0988442	-0.00683294	212.739	8.61893	212.324	213.5	0.265325	2.47067	233	197	205	218	212.569	212.4	7.10964	215.853	0.295079	0.0487565	0.292325	0.295696	0.379573	2.70692	0.409696	0.202696	0.255196	0.320696	0.291193	0.287361	0.0384011	0.28653	70.6213	2.84025	70.7004	70.258	-0.104415	2.30253	76.1421
2	0.00322178	0.135189	-0.0144101	-0.0263037	0.913394	4.02881	0.516696	-0.468304	-0.0843037	0.0566963	0.0603397	0.681773	0.100708	-0.00678267	215.4	10.4868	214.697	215	0.423875	2.70703	243	197	207.5	223	215.153	214.909	8.16	215.851	0.305566	0.0528447	0.304637	0.301696	0.11314	2.52032	0.409696	0.202696	0.264696	0.343696	0.301017	0.296386	0.0418204	0.286626	69.7969	3.34701	69.9297	69.7674	-0.213066	2.46656	76.1421
2	0.00392858	0.138351	-0.0131351	-0.0263037	0.885465	4.04882	0.516696	-0.468304	-0.0843037	0.0626963	0.0638733	-1.076	0.103589	-0.00672911	218.614	12.9079	217.647	216	0.756956	3.54359	255	197	209	225.5	218.25	217.896	10.061	215.865	0.309407	0.0607983	0.308545	0.302696	0.112609	2.19182	0.438696	0.202696	0.269946	0.350196	0.303463	0.297453	0.0492346	0.286739	68.8402	3.92884	69.0104	69.4444	-0.434411	2.97549	76.1421
2	0.00739298	0.144027	-0.00789345	-0.0203037	0.767278	3.92144	0.516696	-0.484304	-0.0823037	0.0686963	0.0668493	-0.697895	0.108121	-0.0066585	220.864	12.4799	220.147	219.5	0.577571	3.45464	255	197	213	227.5	220.525	220.192	9.57851	215.89	0.311407	0.0683496	0.313151	0.316696	-0.254679	2.33379	0.438696	0.138696	0.257696	0.373696	0.303366	0.294451	0.057197	0.286863	68.1224	3.76423	68.2064	68.3375	-0.235228	3.07756	76.1421
2	0.000598279	0.144103	-0.0143309	-0.0263037	0.769932	3.95692	0.516696	-0.484304	-0.0863037	0.0626963	0.0678967	-1.08491	0.107855	-0.00662222	219.8	11.8755	218.909	218	0.76118	4.01292	255	196	213	226.25	219.493	219.193	9.02222	215.91	0.307718	0.0672661	0.307637	0.304196	-0.0886923	2.36374	0.438696	0.138696	0.252696	0.357696	0.300022	0.291661	0.0565435	0.286967	68.4328	3.58752	68.5798	68.8073	-0.390645	3.43068	76.5306
2	0.00616748	0.148719	-0.00931185	-0.0243037	0.798406	3.95003	0.618696	-0.484304	-0.0823037	0.0686963	0.0687282	-0.622871	0.112132	-0.00655827	222.818	15.4638	220.971	219	0.96634	3.63284	269	196	213	228.5	222.313	221.827	11.7479	215.944	0.311163	0.0754452	0.305302	0.289696	0.639445	3.72973	0.541696	0.138696	0.260196	0.362446	0.302388	0.293467	0.0599407	0.287088	67.6201	4.44964	67.9952	68.4932	-0.631358	3.06669	76.5306
2	0.000310679	0.145569	-0.0166767	-0.0283037	0.852483	4.05454	0.618696	-0.484304	-0.0923037	0.0566963	0.0674224	-0.43363	0.109133	-0.00652393	221.578	15.3126	219.848	218	0.938454	3.92446	269	196	212.75	228.25	221.079	220.597	11.6267	215.972	0.304218	0.0665087	0.29749	0.289696	1.04064	5.81556	0.541696	0.138696	0.264696	0.333696	0.297436	0.29053	0.0476994	0.287174	67.9973	4.4738	68.3139	68.8073	-0.541867	3.2422	76.5306
2	0.0153448	0.143803	-0.00223919	-0.0183037	0.909761	4.10671	0.618696	-0.445304	-0.0733037	0.0706963	0.0627843	-1.12089	0.10846	-0.00641458	223.442	17.3991	221.848	218	0.684305	2.80137	269	196	211.25	234.75	222.799	222.176	14.3072	216.01	0.319083	0.0621978	0.310667	0.303696	1.40092	5.3056	0.541696	0.233696	0.278696	0.339696	0.313856	0.309211	0.0472293	0.287333	67.5142	5.04915	67.7863	68.8073	-0.39059	2.43492	76.5306
2	0.00782618	0.145843	-0.0104315	-0.0243037	0.923433	4.06946	0.618696	-0.456304	-0.0883037	0.0686963	0.0679077	-0.618566	0.110717	-0.00634338	228.429	21.656	227.188	228	0.365102	2.29778	272	193	212	244	227.442	226.472	17.8571	216.072	0.309487	0.0648968	0.301575	0.291696	1.379	5.51677	0.541696	0.209696	0.269696	0.335196	0.303612	0.298344	0.0477372	0.287444	66.2335	6.16219	66.276	65.7907	-0.041098	2.17295	77.7202
2	0.00102468	0.138828	-0.0174839	-0.0263037	0.947714	4.11795	0.519696	-0.456304	-0.0903037	0.0526963	0.0624012	-0.746117	0.102905	-0.00630654	222.636	20.2474	220.912	220	0.697491	3.18472	272	190	210.5	234	221.765	220.922	15.7851	216.104	0.306696	0.0450893	0.304727	0.306696	0.281179	3.17964	0.415696	0.209696	0.279196	0.329446	0.303454	0.30019	0.0333333	0.28754	67.8974	5.92179	68.0953	68.1832	-0.259718	2.68693	78.9474
2	-0.000523821	0.138435	-0.0187789	-0.0303037	0.955785	4.1318	0.519696	-0.456304	-0.0883037	0.0506963	0.0637941	-0.856332	0.102859	-0.00627762	222.023	20.6685	220.029	215.5	0.768184	3.07889	272	190	208.5	234	221.118	220.246	16.3905	216.134	0.303896	0.0468705	0.30109	0.304696	0.345211	2.89345	0.415696	0.209696	0.267446	0.329946	0.300393	0.296911	0.0361067	0.287622	68.1056	6.02552	68.3821	69.6059	-0.370255	2.61332	78.9474
2	-0.00503162	0.136675	-0.0234311	-0.0343037	0.941086	4.03809	0.473696	-0.456304	-0.0903037	0.0396963	0.0638837	-38.1223	0.101491	-0.00627139	219.2	18.1992	217.697	216	0.843254	3.76788	272	190	207.75	229.75	218.488	217.801	13.9289	216.149	0.299479	0.0393418	0.300167	0.302696	-0.158873	2.60115	0.384696	0.209696	0.269696	0.328696	0.296868	0.294169	0.0310964	0.287681	68.8702	5.44738	69.0396	69.4444	-0.380052	2.96392	78.9474
2	-0.00264962	0.13912	-0.0187975	-0.0303037	0.826569	3.91712	0.473696	-0.511304	-0.0883037	0.0506963	0.0646402	-1.20545	0.103786	-0.00625329	216.63	12.6936	216.382	214	0.256945	2.8899	249	190	208	225	216.269	215.909	10.017	216.152	0.302058	0.0485084	0.303153	0.306696	-0.131869	2.60182	0.407696	0.202696	0.261196	0.333696	0.298085	0.293943	0.0379982	0.287753	69.4737	4.04747	69.4002	70.0935	0.0570807	2.81752	78.9474
2	0.0118688	0.145324	0.000373479	-0.0133037	0.258079	5.14442	0.630696	-0.633304	-0.0713037	0.0766963	0.0600544	0.150115	0.106219	-0.00485784	186.925	14.1555	186.359	187	0.221544	2.56777	218	160	177.75	195.25	186.401	185.881	11.0958	213.301	0.342715	0.0802394	0.330371	0.322696	1.66189	6.5593	0.630696	0.202696	0.289696	0.366696	0.334867	0.327991	0.0555761	0.293167	80.6967	6.08815	80.6456	80.2139	0.122009	2.55904	93.75
2	-0.00557362	0.15165	-0.0146344	-0.0263037	0.266392	4.60841	0.630696	-0.633304	-0.0863037	0.0626963	0.066958	-2.07282	0.110728	-0.00486142	192.118	17.8097	191.154	190	0.652786	3.5824	247	160	181.25	202	191.331	190.566	13.7024	213.195	0.332158	0.0986905	0.326071	0.319696	0.548865	4.96366	0.630696	0.0876963	0.283696	0.369696	0.316037	0.294638	0.0689763	0.293362	78.7131	7.05372	78.7112	78.9474	-0.113258	2.90158	93.75
2	0.000974679	0.141155	-0.0108175	-0.0223037	0.688372	3.7576	0.630696	-0.433304	-0.0773037	0.0606963	0.060394	-0.7887	0.104349	-0.00483224	194.627	16.2	193.077	189	0.924645	3.87279	247	168	182.25	203	193.993	193.384	12.8066	213.103	0.333946	0.0984903	0.330196	0.328196	0.455445	4.93378	0.630696	0.0876963	0.287696	0.373696	0.317686	0.295854	0.0685962	0.293565	77.5657	6.10617	77.8876	79.3651	-0.482925	2.94267	89.2857
2	-0.000533721	0.156635	-0.00737932	-0.0183037	-0.0303996	5.61461	0.630696	-0.900304	-0.0753037	0.0646963	0.0612868	1.26226	0.110516	-0.00481074	192.588	15.6999	190.667	190	1.22112	4.91902	247	168	182	199.5	191.994	191.431	11.5156	213	0.334696	0.140573	0.341621	0.336696	-2.02891	12.7367	0.630696	-0.352304	0.296196	0.394196	0.331236	0.31828	0.0828077	0.29377	78.3574	5.9334	78.7988	78.9474	-0.694311	3.6082	89.2857
2	-0.00908452	0.155194	-0.0162255	-0.0263037	0.00293888	5.59624	0.568696	-0.900304	-0.0803037	0.0456963	0.0625716	-0.50197	0.108729	-0.00483211	192.216	16.0291	190.231	190	1.1608	4.70722	247	168	181	199.5	191.594	191.003	11.7439	212.896	0.319081	0.127187	0.333871	0.336696	-2.89838	16.3889	0.568696	-0.352304	0.290696	0.387696	0.318801	0.308265	0.0763935	0.293897	78.5326	6.09963	79.0025	78.9474	-0.643718	3.41644	89.2857
2	0.00840558	0.149022	-0.00238479	-0.0183037	-0.021599	6.46549	0.568696	-0.900304	-0.0633037	0.0586963	0.0552897	-0.81479	0.103819	-0.00476592	190.827	11.4955	190.65	190	0.230052	3.14364	223	168	184	197	190.489	190.152	8.85873	212.786	0.33247	0.116247	0.34003	0.337696	-3.7375	24.0926	0.568696	-0.352304	0.293696	0.392446	0.339824	0.346391	0.0646543	0.29409	78.8842	4.73736	78.7867	78.9474	0.118511	2.84556	89.2857
2	0.0160418	0.154992	0.00742988	-0.00530372	-0.130274	6.07081	0.568696	-0.900304	-0.0613037	0.0796963	0.0583541	0.68168	0.109258	-0.00466189	188.038	9.45155	188.175	189	-0.0798154	2.63261	210	168	180.5	194	187.804	187.569	7.5	212.662	0.334677	0.124631	0.34703	0.351696	-3.34434	19.2379	0.568696	-0.352304	0.293696	0.399696	0.330703	0.275924	0.0719829	0.294293	79.9707	4.05967	79.8009	79.3673	0.313602	2.5988	89.2857
2	0.00528118	0.161342	-0.00183599	-0.0113037	-0.180463	5.99682	0.578696	-0.918304	-0.0773037	0.0766963	0.0648185	0.902312	0.114645	-0.00461217	187.585	9.40833	187.718	188	-0.0129698	2.72652	210	168	180.75	194	187.353	187.12	7.35991	212.537	0.321789	0.122978	0.333571	0.329196	-2.17602	11.8263	0.578696	-0.272304	0.283696	0.397696	0.311664	0.262447	0.0819005	0.29443	80.1626	4.04841	79.9819	79.7872	0.261225	2.67232	89.2857
2	-0.000920221	0.260111	0.00522415	-0.00130372	-2.80547	22.4134	1.0007	-1.9783	-0.0843037	0.0936963	0.0753264	0.406141	0.147965	-0.00459371	184.83	11.0693	185.308	188	-0.232281	2.39536	210	164	176.75	193	184.501	184.168	9.07298	212.398	0.310344	0.287762	0.340371	0.354696	-4.02779	26.2768	0.998696	-1.4223	0.258696	0.413696	0.333648	0.273683	0.136689	0.29451	81.4476	4.9803	81.0679	79.7872	0.457415	2.38337	91.4634
2	0.0303473	0.286073	0.0303923	0.0216963	-2.1075	16.8416	1.0007	-1.9783	-0.0903037	0.153696	0.0998015	0.28554	0.178352	-0.00441901	178.444	10.8796	178.425	178	0.0241483	2.09441	204	157	169	188	178.118	177.792	9.16461	212.228	0.349624	0.314717	0.36155	0.376696	-3.09681	19.9912	0.998696	-1.4223	0.255696	0.437696	0.359306	0.286148	0.166885	0.294785	84.3683	5.16659	84.2345	84.2697	0.168506	2.07082	95.5414
2	-0.00391792	0.286533	-0.0125117	-0.0443037	-1.80268	15.7544	1.0007	-1.9783	-0.131304	0.130696	0.118831	-4.03595	0.185279	-0.0044165	181.222	14.5973	180.05	178	0.507428	2.48989	219	157	169	190	180.657	180.105	12.2181	212.073	0.321442	0.315223	0.322452	0.298696	-2.8097	18.7876	0.998696	-1.4223	0.224696	0.430696	0.336003	0.318819	0.172704	0.294919	83.2847	6.51771	83.5588	84.2697	-0.232087	2.17284	95.5414
2	0.0131567	0.275679	0.00121468	-0.0243037	-2.04564	18.4758	1.0007	-1.9783	-0.117304	0.134696	0.106345	0.687808	0.174972	-0.00432863	182.528	16.1002	181.282	178	0.457	2.11356	219	157	168.75	197.25	181.846	181.18	13.9388	211.926	0.338974	0.302682	0.334121	0.320696	-3.27204	22.9716	0.998696	-1.4223	0.248696	0.424696	0.34875	0.321442	0.152076	0.295139	82.7907	7.09068	83.0738	84.2697	-0.230209	1.91795	95.5414
2	0.0220342	0.210663	0.00844695	-0.0113037	-0.0632722	6.37302	0.917696	-1.1973	-0.104304	0.126696	0.0970585	0.80075	0.154569	-0.00419682	186.321	15.4606	185.41	183	0.409278	2.50973	222	157	176.75	198	185.701	185.092	12.7661	211.798	0.345511	0.202505	0.337371	0.330196	-0.939506	10.6143	0.917696	-0.575304	0.260696	0.424696	0.336902	0.314482	0.125134	0.295391	81.0407	6.59338	81.1104	81.9672	-0.0722273	2.44503	95.5414
2	-0.00825862	0.173706	-0.0126401	-0.0223037	-0.884717	8.79885	0.498696	-1.1973	-0.104304	0.0796963	0.0772508	0.83137	0.122858	-0.00421713	190.481	14.8911	189.625	188	0.353565	2.27343	222	163	178	201	189.917	189.362	12.4408	211.691	0.308432	0.153478	0.324363	0.318696	-3.62341	21.8781	0.498696	-0.575304	0.262196	0.397696	0.31437	0.301413	0.0896853	0.295456	79.2134	6.08909	79.3278	79.7872	-0.0844294	2.20762	92.0245
2	-0.000984221	0.129643	-0.0173091	-0.0323037	0.920821	4.21383	0.452696	-0.453304	-0.0753037	0.0456963	0.0594139	-0.884665	0.0953077	-0.0022688	241.756	15.8694	243	245	-0.89548	4.34713	273	196	233	251.25	241.224	240.664	11.8715	215.768	0.333292	0.0484929	0.331165	0.327696	0.425477	2.93059	0.452696	0.242696	0.304696	0.366696	0.329908	0.326576	0.0371474	0.302868	62.3275	4.42178	61.8002	61.2245	1.42024	5.66907	76.5306
2	-0.0127784	0.127035	-0.0291505	-0.0403037	0.928322	4.34785	0.419696	-0.453304	-0.0843037	0.0296963	0.0607696	-0.405625	0.0921512	-0.00232135	240.098	15.3294	240.903	244	-0.310107	2.72595	273	208	229.75	251	239.612	239.117	12.2855	215.89	0.32072	0.0374449	0.321696	0.319696	-0.153063	2.62257	0.395696	0.242696	0.302696	0.343696	0.318529	0.316279	0.0288821	0.302957	62.7307	4.12536	62.3536	61.4754	0.61246	2.9069	72.1154
2	-0.000204821	0.128466	-0.0165072	-0.0283037	0.895654	4.189	0.430696	-0.453304	-0.0733037	0.0396963	0.0564397	-0.831182	0.0935078	-0.00231076	233.238	17.9427	233.062	231.5	0.0871327	2.24954	273	200	220	248	232.564	231.89	14.9274	215.976	0.334696	0.0436556	0.334878	0.331696	0.0311962	2.61053	0.430696	0.242696	0.305196	0.364446	0.331872	0.328999	0.0345581	0.303116	64.6858	4.99554	64.5481	64.7951	0.186335	2.20255	75
2	0.0103738	0.127339	-0.00607025	-0.0183037	0.871162	4.18611	0.430696	-0.443304	-0.0653037	0.0506963	0.0534482	0.482499	0.0929906	-0.00224734	226.186	14.8537	225.788	228	0.164886	2.1469	257	200	213.25	235.75	225.711	225.239	12.2747	216.027	0.341946	0.0387569	0.340961	0.334696	0.123515	2.70546	0.430696	0.250696	0.314696	0.368696	0.339789	0.337615	0.0316477	0.30331	66.5959	4.35734	66.5739	65.7895	0.0509475	2.10744	75
2	0.0126179	0.12863	-0.00249905	-0.00930372	0.813843	4.06565	0.434696	-0.443304	-0.0633037	0.0546963	0.0504819	0.220691	0.0933664	-0.00217302	221.318	14.5519	220.765	221.5	0.270001	2.59143	255	192	210.5	230	220.854	220.393	11.6818	216.054	0.342185	0.0478846	0.344302	0.333696	-0.417563	2.97687	0.430696	0.217696	0.314196	0.377196	0.338688	0.334929	0.0384998	0.303504	68.0601	4.43957	68.0681	67.7204	0.0240959	2.5242	78.125
2	0.0116101	0.132556	-0.00173919	-0.00530372	0.722284	3.91504	0.485696	-0.474304	-0.0653037	0.0566963	0.052232	0.122571	0.0963414	-0.0021041	220.341	19.429	220.529	222	-0.197256	3.06276	261	172	208	231	219.485	218.609	14.8853	216.075	0.343119	0.0592865	0.346151	0.345696	-0.170329	2.63283	0.485696	0.217696	0.306696	0.391446	0.337844	0.332285	0.0483684	0.303702	68.6156	6.3103	68.1973	67.5676	0.761383	3.81557	87.2093
2	-0.00647772	0.162939	-0.0125221	-0.0133037	-0.904315	10.2679	0.525696	-1.2303	-0.0903037	0.0566963	0.0618689	0.174513	0.111168	-0.00212597	208.234	27.7811	207.4	209	0.0798352	1.77075	261	168	180	229	206.413	204.599	24.2291	216.036	0.318655	0.156044	0.33378	0.331196	-4.86742	30.9916	0.492696	-0.639304	0.290696	0.383696	0.337203	0.33696	0.0724201	0.303777	73.3143	9.86224	73.085	71.7703	0.196532	1.67613	89.2857
2	0.0101892	0.121193	-0.00734319	-0.0183037	0.964035	4.29424	0.407696	-0.387304	-0.0593037	0.0396963	0.0471579	-0.577107	0.0872637	-0.000463946	220.844	13.7658	219.727	219	0.755889	3.57938	262	199	209.75	229.5	220.436	220.037	10.7536	215.763	0.318631	0.0311986	0.320785	0.321696	-0.535194	3.14844	0.378696	0.240696	0.304696	0.335696	0.317064	0.315417	0.0230794	0.306307	68.1703	4.10236	68.3535	68.4932	-0.415265	2.93428	75.3769
2	0.0113989	0.124712	-0.00480132	-0.0183037	0.862958	4.11496	0.488696	-0.414304	-0.0613037	0.0526963	0.0506215	1.31159	0.0914545	-0.000404631	214.111	20.9243	215.333	216	-0.382759	3.35883	262	165	203	226.5	213.072	211.989	15.7975	215.755	0.32087	0.0465953	0.31802	0.318696	1.13571	6.40218	0.488696	0.221696	0.298696	0.339696	0.317759	0.314766	0.0306749	0.30638	70.7584	7.41726	69.8196	69.4444	1.01762	4.07359	90.9091
2	-0.00165942	0.134156	-0.0123477	-0.0203037	0.548778	3.88911	0.488696	-0.526304	-0.0733037	0.0496963	0.0560573	0.734223	0.0975942	-0.000410905	205.149	17.8484	205.971	208	-0.284337	2.61228	243	165	191.75	218.75	204.37	203.572	14.6501	215.702	0.305092	0.0683778	0.31228	0.318696	-0.498093	4.35238	0.488696	0.128696	0.288696	0.341696	0.296102	0.284968	0.0474219	0.306374	73.684	6.69258	73.0547	72.1154	0.703668	3.16512	90.9091
2	0.00115308	0.134824	-0.00921372	-0.0153037	0.533754	3.90958	0.488696	-0.526304	-0.0713037	0.0546963	0.0565112	0.253021	0.098377	-0.000403085	208.532	21.7524	208.314	207	0.146662	2.73939	261	165	191.75	225.75	207.42	206.305	17.885	215.666	0.30505	0.0685632	0.311557	0.317696	-0.478467	4.32066	0.488696	0.128696	0.292696	0.341696	0.296034	0.284892	0.046849	0.306367	72.708	7.6752	72.3167	72.4638	0.375768	2.8302	90.9091
2	-0.00310632	0.136739	-0.0139968	-0.0203037	0.544144	3.85019	0.488696	-0.526304	-0.0803037	0.0526963	0.059904	0.639217	0.100613	-0.000416602	210.739	23.7912	210.735	206.5	0.0441614	2.16663	261	165	191	232	209.416	208.085	20.586	215.642	0.298845	0.0699111	0.303411	0.302696	-0.211209	3.97148	0.488696	0.128696	0.265946	0.339196	0.289675	0.278797	0.050297	0.30633	72.0858	8.282	71.6131	72.6397	0.363894	2.42381	90.9091
2	-0.00356962	0.133769	-0.015046	-0.0223037	0.613281	4.10801	0.434696	-0.526304	-0.0733037	0.0416963	0.0553613	0.647079	0.096129	-0.000432367	223	22.2156	222.971	226.5	-0.0923548	1.93122	261	185	201.5	238	221.904	220.798	18.6818	215.678	0.297341	0.0600065	0.30903	0.306696	-1.30444	4.0855	0.368696	0.128696	0.278696	0.342196	0.289694	0.279745	0.0443249	0.306285	67.9355	6.92086	67.6493	66.2255	0.352724	1.94942	81.0811
2	0.00568868	0.124231	-0.0118031	-0.0243037	0.953469	4.47109	0.434696	-0.427304	-0.0633037	0.0396963	0.0510564	-0.723687	0.0891586	-0.000401762	235.976	15.3249	236.125	234.5	-0.004837	2.33513	266	204	226	247	235.488	234.999	12.4512	215.78	0.311627	0.0288051	0.310878	0.306696	0.204462	2.34461	0.368696	0.258696	0.290696	0.332446	0.310333	0.309046	0.023457	0.306311	63.8301	4.18215	63.6459	63.9662	0.27427	2.53497	73.5294
2	-0.00605942	0.193406	0.00596588	0.00269628	-0.772074	4.67456	0.500696	-0.831304	-0.0863037	0.103696	0.0808674	0.570247	0.139063	0.000228768	195.46	20.639	194.342	192.5	0.48277	2.83498	252	160	180	206	194.416	193.394	16.6168	217.697	0.291853	0.160509	0.317748	0.316696	-1.74042	6.602	0.500696	-0.307304	0.250696	0.401196	0.270588	0.433726	0.110802	0.305026	77.5617	7.98372	77.535	77.9226	-0.0234554	2.40236	93.75
2	0.00900118	0.19236	0.0224597	0.0216963	-0.903562	5.10581	0.500696	-0.831304	-0.0573037	0.107696	0.0749981	0.152098	0.133913	0.00027263	201.531	26.6279	199.703	201	0.431754	2.26331	261	160	179.75	222.25	199.849	198.213	22.1741	217.616	0.303716	0.16229	0.334038	0.351696	-1.91756	6.98096	0.500696	-0.307304	0.252696	0.401696	0.281467	0.468087	0.111974	0.30502	75.6761	9.70652	75.7301	74.6269	-0.0367868	1.9882	93.75
2	0.0355389	0.131458	0.0219965	0.0126963	0.720623	3.49033	0.500696	-0.387304	-0.0553037	0.101696	0.0623679	0.223035	0.101787	0.000448961	214.543	21.3101	214.618	218	9.52067e-05	2.49068	261	177	202	227	213.498	212.444	17.0577	217.601	0.336356	0.0734895	0.331382	0.345696	0.356718	2.24151	0.500696	0.215696	0.269196	0.394446	0.328619	0.321091	0.0624898	0.305176	70.607	7.1603	70.1537	68.8088	0.408529	2.43292	84.7458
2	0.0147383	0.122379	-0.000749321	-0.0113037	0.911321	3.98626	0.444696	-0.387304	-0.0613037	0.0586963	0.0534043	0.929897	0.0913291	0.000520408	222.341	14.1075	220.971	222	0.807345	3.57442	261	200	213.5	227	221.916	221.502	10.3419	217.624	0.312296	0.050672	0.311727	0.310696	0.0220367	1.8184	0.403696	0.215696	0.267696	0.352696	0.308215	0.304106	0.0440356	0.305212	67.7193	4.13308	67.9666	67.5676	-0.460387	3.04915	75
2	-0.00251902	0.122788	-0.0182693	-0.0263037	0.928957	4.03523	0.444696	-0.387304	-0.0823037	0.0456963	0.0578171	-0.684703	0.0917975	0.00050521	221.386	10.4863	220.382	221	1.06419	4.83262	256	204	215	225.5	221.151	220.921	7.44938	217.643	0.294719	0.0520251	0.294575	0.287696	0.0440473	1.89684	0.384696	0.200696	0.252196	0.338196	0.290152	0.285547	0.0444227	0.30516	67.8974	3.08847	68.1043	67.8733	-0.707932	3.98529	73.5294
2	-0.0116992	0.11981	-0.0276061	-0.0343037	0.943797	4.02446	0.415696	-0.387304	-0.0863037	0.0276963	0.0582225	-0.202231	0.0885015	0.000444188	216.556	8.16187	216.242	216	0.273592	2.40617	236	202	210	222	216.406	216.257	6.70617	217.638	0.287414	0.0449012	0.287079	0.283696	0.169106	2.58582	0.386696	0.200696	0.254696	0.322696	0.283959	0.280479	0.0357921	0.305071	69.3618	2.59483	69.4067	69.4444	-0.128427	2.29501	74.2574
2	0.00335218	0.119379	-0.0116681	-0.0183037	0.903849	4.00772	0.415696	-0.381304	-0.0693037	0.0406963	0.050146	-4.0724	0.0873427	0.000458728	213.761	6.95121	213.324	213	0.396641	2.3262	230	202	208	220	213.651	213.542	5.66352	217.618	0.29976	0.0439903	0.301268	0.306696	-0.257496	2.75935	0.386696	0.200696	0.272196	0.327696	0.296438	0.292937	0.0346102	0.305044	70.2437	2.25945	70.349	70.4225	-0.285815	2.22426	74.2574
2	-0.00129742	0.119437	-0.0161572	-0.0223037	0.871407	3.93959	0.397696	-0.381304	-0.0753037	0.0376963	0.0517699	1.26227	0.087872	0.000449947	212.87	6.68534	212.588	212	0.369141	2.58246	230	201	207	219	212.768	212.666	5.38563	217.595	0.296505	0.0423652	0.297468	0.298696	-0.151168	2.94847	0.386696	0.200696	0.273196	0.322196	0.293421	0.290197	0.032153	0.305002	70.5331	2.19449	70.5885	70.7547	-0.238246	2.43685	74.6269
2	0.0100953	0.116996	-0.00495879	-0.0113037	0.887598	4.09779	0.397696	-0.391304	-0.0593037	0.0416963	0.0451501	0.246177	0.0848015	0.000498174	214.783	7.57749	214.324	214	0.376845	2.53539	231	201	208	220	214.653	214.524	6.0775	217.581	0.305207	0.0325809	0.302982	0.302696	0.459866	3.26055	0.386696	0.233696	0.284196	0.320196	0.303535	0.301888	0.0245641	0.305003	69.9222	2.44092	70.0222	70.0935	-0.23226	2.43938	74.6269
2	0.0112505	0.116975	-0.00415839	-0.0113037	0.874329	4.08413	0.397696	-0.391304	-0.0593037	0.0436963	0.0454808	0.444425	0.0850809	0.000551936	214.8	7.11465	214.606	215	0.262414	2.75979	231	201	210.75	219.25	214.685	214.571	5.67111	217.567	0.304653	0.0295401	0.303108	0.307696	0.302585	3.44471	0.376696	0.233696	0.283696	0.314696	0.30326	0.30187	0.0219622	0.305001	69.9069	2.30188	69.9224	69.7674	-0.0987389	2.66317	74.6269
2	0.0168776	0.11881	0.00181721	-0.00730372	0.857242	4.0732	0.450696	-0.391304	-0.0573037	0.0606963	0.047289	0.411987	0.087678	0.000633564	217.578	9.55008	216.879	216	0.610604	3.07214	244	201	211.75	223	217.376	217.177	7.5121	217.567	0.312653	0.0346442	0.310873	0.309696	0.434716	3.55426	0.409696	0.233696	0.287696	0.331696	0.310802	0.308969	0.0258223	0.305039	69.068	2.96692	69.2039	69.4444	-0.395555	2.80433	74.6269
2	0.0122267	0.118822	-0.00327919	-0.0113037	0.882278	4.07936	0.450696	-0.391304	-0.0633037	0.0526963	0.0486609	5.68935	0.0875728	0.000691529	216.844	10.1062	216.091	216	0.591786	2.82372	244	201	210	223.25	216.618	216.395	8.00494	217.563	0.306392	0.0345574	0.305108	0.308696	0.410876	3.94092	0.409696	0.233696	0.281696	0.326696	0.304506	0.302628	0.0259962	0.305046	69.3177	3.1589	69.4683	69.4444	-0.395467	2.56194	74.6269
2	0.00734628	0.120405	-0.00704532	-0.0153037	0.828885	4.0039	0.450696	-0.414304	-0.0653037	0.0526963	0.0510489	-1.11632	0.0889404	0.000724803	213.8	10.0331	212.545	212	1.01444	3.96739	244	197	207	217.25	213.576	213.359	7.31556	217.544	0.299805	0.0433324	0.302637	0.306696	-0.330567	3.75247	0.409696	0.188696	0.277696	0.326696	0.29653	0.292989	0.032051	0.30502	70.3042	3.16947	70.6094	70.7547	-0.752146	3.47813	76.1421
2	0.00628928	0.12077	-0.00807305	-0.0183037	0.82936	3.97923	0.450696	-0.414304	-0.0673037	0.0526963	0.0524912	0.70204	0.0895781	0.000752626	213.478	10.1691	212.265	212	0.961323	3.90933	244	197	207	217	213.248	213.023	7.41021	217.524	0.299377	0.0434757	0.301982	0.302696	-0.275134	3.63361	0.409696	0.188696	0.276696	0.325696	0.296094	0.292567	0.0325948	0.304991	70.4149	3.22886	70.7061	70.7547	-0.689884	3.41042	76.1421
2	0.000682379	0.123802	-0.0164553	-0.0263037	0.914985	4.39395	0.405696	-0.447304	-0.0673037	0.0316963	0.0518273	-0.590839	0.0884658	0.000731569	225.614	16.6108	224.588	226.5	0.803756	4.49267	282	195	213.5	233.5	225.034	224.47	12.4669	217.745	0.312252	0.0305015	0.312727	0.314696	-0.052767	2.9219	0.390696	0.240696	0.286696	0.334196	0.310774	0.309271	0.0243407	0.305458	66.8242	4.73987	66.915	66.2255	-0.264396	3.32566	76.9231
2	0.00390748	0.122202	-0.0136556	-0.0243037	0.964631	4.46842	0.405696	-0.435304	-0.0633037	0.0316963	0.0491614	-0.264647	0.0869909	0.000747449	227.357	19.7704	226.375	226.5	0.505671	2.97652	282	194	212	238	226.535	225.73	15.4218	217.793	0.312627	0.0306636	0.313484	0.316696	-0.275412	2.48955	0.376696	0.240696	0.282196	0.337196	0.311117	0.309565	0.0248718	0.305494	66.4511	5.63469	66.4692	66.2255	-0.0987237	2.51921	77.3196
2	0.00614258	0.122467	-0.0117481	-0.0223037	0.971572	4.45685	0.405696	-0.414304	-0.0613037	0.0356963	0.0489281	-0.282728	0.0873655	0.000774424	229.429	20.3807	228.375	228	0.502614	3.11588	282	194	216	243	228.563	227.713	15.7347	217.851	0.317603	0.0303243	0.318575	0.322696	-0.374508	2.57908	0.376696	0.240696	0.291946	0.341196	0.316142	0.31463	0.0242434	0.305554	65.8723	5.71738	65.8628	65.7895	-0.0411589	2.70268	77.3196
2	-0.0338582	0.171239	-0.0298139	-0.0343037	-1.11747	8.10856	0.401696	-1.0053	-0.0843037	0.0256963	0.0612479	-0.264154	0.107821	0.000601261	220.659	27.5849	220.941	222.5	-0.00465306	2.64569	282	171	204	240	218.946	217.202	21.6446	217.865	0.272763	0.124642	0.304393	0.314696	-2.52807	8.86425	0.376696	-0.212304	0.274696	0.338696	0.256481	0.0943811	0.0750104	0.30539	69.06	8.96229	68.3078	67.4188	0.578149	2.74203	87.7193
2	0.00783888	0.222515	0.00710815	-0.0183037	-0.251567	5.05431	0.740696	-1.0053	-0.0823037	0.116696	0.0811672	-0.347554	0.156404	0.000637449	207.043	27.9207	204.743	204	0.515523	2.2456	277	171	183.25	228	205.26	203.543	24.1304	217.811	0.32953	0.201128	0.326752	0.321696	-0.0589589	3.81539	0.740696	-0.212304	0.273696	0.374696	0.282337	0.0978723	0.131361	0.305511	73.6944	9.50414	73.9783	73.5294	-0.187207	1.76864	87.7193
2	0.00692478	0.224706	0.00571775	-0.0183037	-0.226872	4.88377	0.740696	-1.0053	-0.0943037	0.122696	0.0883523	0.898009	0.160915	0.000668886	204.188	25.8075	202.639	193	0.329705	1.53954	248	171	182	229	202.622	201.101	23.5443	217.743	0.3349	0.200678	0.33394	0.318696	-0.131746	3.78172	0.740696	-0.212304	0.271696	0.400196	0.287113	0.099636	0.136511	0.305658	74.5895	9.14113	74.7889	77.739	-0.172188	1.45768	87.7193
2	0.00651668	0.230285	0.00508375	-0.00330372	-0.205309	4.53662	0.740696	-1.0053	-0.113304	0.130696	0.0942258	0.183007	0.168366	0.000698125	203.417	25.4365	201.556	193	0.427395	1.71332	252	171	182	226	201.901	200.436	22.7014	217.672	0.337309	0.203988	0.337129	0.333696	-0.159522	3.55969	0.740696	-0.212304	0.242946	0.433196	0.287424	0.0994689	0.146543	0.305816	74.8367	8.98923	75.1307	77.739	-0.237903	1.573	87.7193
2	-0.0114659	0.177765	-0.0247199	-0.0343037	0.751885	4.26016	0.824696	-0.600304	-0.108304	0.0646963	0.0797637	-11.4593	0.132149	0.000777949	206.438	26.9277	204.25	204.5	0.419155	2.18379	267	169	181.5	227.5	204.758	203.126	23.099	217.072	0.353778	0.162893	0.342696	0.353696	0.695789	4.58365	0.824696	-0.0283037	0.280696	0.388696	0.312477	0.375381	0.105553	0.31046	73.8457	9.34041	74.092	73.3536	-0.0813934	1.78899	88.7574
2	0.023361	0.155181	0.00132668	-0.0153037	1.25004	4.98341	0.824696	-0.379304	-0.0803037	0.0796963	0.065413	-0.961291	0.11732	0.000890864	206.708	25.8407	205.361	208	0.234258	2.02311	261	169	181.5	226.5	205.14	203.593	22.3333	217.021	0.389166	0.127794	0.36521	0.362696	1.8596	6.51894	0.824696	0.194696	0.326696	0.392946	0.372968	0.359619	0.082015	0.310853	73.6764	9.12836	73.6884	72.1221	0.0733956	1.726	88.7574
2	0.00865218	0.132048	-0.00877145	-0.0223037	0.973383	3.89875	0.502696	-0.429304	-0.0753037	0.0586963	0.059989	-0.941595	0.0996775	0.00092967	219.378	21.0392	220.879	223	-0.435103	3.01531	261	171	209	230.5	218.352	217.284	15.841	217.032	0.345761	0.0587856	0.34702	0.351696	-0.0926728	3.75466	0.498696	0.194696	0.318696	0.376696	0.340571	0.334951	0.0430595	0.311028	69.0339	7.08191	68.0669	67.2646	0.931374	3.43385	87.7193
2	0.000319579	0.131398	-0.0179735	-0.0343037	1.04272	4.10903	0.502696	-0.429304	-0.0823037	0.0546963	0.0673392	-0.204749	0.0999944	0.00092662	229.714	14.2011	229.312	228	0.320611	2.64582	261	203	222	238	229.29	228.869	11.102	217.096	0.331417	0.064161	0.328272	0.326696	0.392678	3.19917	0.498696	0.194696	0.283196	0.364196	0.325371	0.319279	0.0481201	0.31113	65.5397	4.00819	65.5074	65.7895	-0.0333697	2.61635	73.8916
2	-0.00929082	0.141201	-0.0224331	-0.0343037	0.725138	3.87558	0.502696	-0.491304	-0.0943037	0.0526963	0.0718338	-0.319711	0.10627	0.000875533	229.667	12.2149	229.75	228.5	-0.0601823	2.47881	254	203	222	238	229.348	229.028	9.93651	217.159	0.31651	0.0816491	0.318757	0.324696	-0.246464	3.16749	0.498696	0.128696	0.271196	0.364196	0.304571	0.290295	0.0612774	0.311157	65.4942	3.51651	65.364	65.6458	0.302429	2.68242	73.8916
2	0.000625979	0.140305	-0.0105516	-0.0153037	0.626173	3.82913	0.502696	-0.491304	-0.0803037	0.0546963	0.062229	0.28212	0.103768	0.000874285	224.535	15.3085	225.606	227	-0.536225	2.74115	250	190	217.25	234.75	224.01	223.47	11.7783	217.195	0.323378	0.0815483	0.328726	0.325696	-0.455799	3.12741	0.498696	0.128696	0.277696	0.375696	0.311334	0.296521	0.0623781	0.311218	67.1232	4.79742	66.6069	66.0793	0.832093	3.09756	78.9474
2	0.00349078	0.137486	-0.00729559	-0.0113037	0.588191	3.83375	0.508696	-0.491304	-0.0753037	0.0456963	0.0559672	0.191934	0.0994067	0.000887367	218.455	18.4334	218.5	222	-0.162344	2.05933	250	177	199.5	232.5	217.683	216.902	15.5744	217.202	0.330519	0.0805995	0.339454	0.353696	-0.715925	3.41569	0.508696	0.128696	0.285696	0.381196	0.318507	0.303167	0.0631388	0.311314	69.1557	5.98347	68.9237	67.5676	0.437879	2.36356	84.7458
2	0.00819468	0.674271	0.0318797	0.0706963	-0.184637	2.3299	1.7217	-1.6833	-0.487304	0.547696	0.403579	0.977805	0.564019	0.000309327	168.466	20.1383	167.318	165	0.470592	7.00856	245	107	158	175	167.273	166.032	13.5618	215.15	0.212815	0.771348	0.227896	0.314696	-0.151062	2.01644	1.6867	-1.2123	-0.383054	0.799196	0.51498	-0.0745412	0.660071	0.309979	90.344	11.6024	89.8884	90.9091	1.69251	10.0367	140.187
2	-0.174833	0.654186	-0.192893	-0.181304	0.224077	2.64116	1.7217	-1.6833	-0.672304	0.262696	0.366248	1.88294	0.530649	-0.000566384	161.115	19.7071	161.267	162	0.699243	7.81118	245	107	153	169	159.942	158.748	13.0599	214.879	0.0118576	0.751269	-0.0291515	-0.0298037	0.33136	2.31624	1.6867	-1.2123	-0.666304	0.597696	0.394375	-0.0818839	0.61743	0.308488	94.4893	11.9794	93.2318	92.5926	1.17954	6.86421	140.187
2	0.294292	0.997905	0.157404	0.103696	1.47986	5.93695	4.4297	-1.6703	-0.313304	0.624696	0.386365	1.08845	0.711998	0.000907907	148.478	25.8213	149.176	153	-0.333375	2.45333	195	83	128.25	167.75	146.099	143.533	21.8761	214.547	0.58052	1.14051	0.429908	0.368696	1.3433	5.1343	4.4297	-1.1813	-0.222304	1.0107	0.477235	-0.11578	0.828685	0.309849	104.506	20.9266	102.095	98.0392	1.3151	5.18877	180.723
2	-0.178179	1.41915	-0.211713	-0.196304	0.352074	3.62632	4.4297	-3.6603	-0.888304	0.528696	0.630165	-18.949	1.05358	1.247e-05	134.11	24.3599	132.018	128	0.574189	2.76956	195	83	115	153	132.005	129.972	20.2113	214.145	-0.00114156	1.54435	-0.0730716	-0.145804	0.510356	3.54553	4.4297	-3.5173	-0.790304	0.746696	0.699795	0.567882	1.17245	0.308294	115.409	20.4135	115.298	117.188	0.349946	3.4767	180.723
2	0.115641	1.92041	-0.111001	-0.280304	0.847249	3.2755	4.6137	-3.6603	-0.934304	0.894196	0.814629	-1.31	1.44856	0.000590615	124.725	34.1412	120.067	116.5	4.36736	30.0185	361	83	110	131.5	121.68	119.403	19.5106	213.698	0.289758	1.92202	0.0657782	-0.119304	0.803471	3.14867	4.6137	-3.5173	-0.778304	1.1512	0.765941	0.727932	1.46951	0.308201	125.625	22.6901	125.865	128.758	-0.384583	4.90722	180.723
2	-0.181904	2.53748	-0.359388	-0.484304	0.416642	2.25139	4.6137	-3.8453	-2.2083	1.4617	1.40943	-1.49305	2.06684	-0.00032186	123.888	53.6354	112.483	112	3.65197	15.7535	361	83	103	120	117.676	114.114	26.2394	213.249	0.21256	2.4038	0.0630241	-0.352304	0.392958	2.29349	4.6137	-3.8453	-1.7203	1.77645	1.28993	1.10071	1.95701	0.307723	131.448	26.7406	133.927	133.929	-1.54656	6.89338	180.723
2	-0.58369	2.36395	-0.877114	-0.723304	0.785883	3.06897	4.6137	-3.8453	-2.3003	0.312696	1.16588	-1.98769	1.79486	-0.0032387	118.711	53.2343	106.635	108	3.87217	17.0839	361	85	100	113	112.69	109.484	25.0887	212.776	-0.188435	2.20294	-0.420054	-0.373804	0.714052	3.12805	4.6137	-3.8453	-1.8088	0.616696	1.07002	-5.457	1.65378	0.305242	137.006	25.7826	141.074	138.889	-2.30869	9.19109	176.471
2	0.0912865	2.2724	0.0213412	0.250696	0.148825	2.8676	4.6137	-3.8453	-0.986304	1.0437	1.00241	4.49729	1.69377	-0.00276607	115.442	52.7568	103.281	103	4.0173	18.0588	361	85	100	107	109.572	106.583	24.556	212.29	0.558478	2.02569	0.553219	0.618696	0.0283235	3.25647	4.6137	-3.8453	-0.396054	1.4772	1.06478	2.58361	1.46797	0.306508	140.735	25.2051	145.357	145.631	-2.81323	11.2456	176.471
2	-0.0505639	1.92625	0.128274	0.459696	-0.461703	3.19035	4.6137	-3.8453	-0.884304	1.0457	0.935078	1.0977	1.47622	-0.00300506	114.952	46.9834	103.906	103	4.27069	20.7905	358	88	101	108.5	110.143	107.605	21.5329	211.803	0.483367	1.74842	0.690395	0.890696	-0.634126	3.9088	4.6117	-3.8453	-0.0360537	1.4802	1.09005	1.18719	1.24678	0.307392	139.399	23.1863	144.511	145.631	-3.03867	12.1921	170.455
2	0.403971	0.869044	0.487473	0.505696	-1.12054	5.23592	2.3887	-3.4323	0.0126963	0.965696	0.528836	0.560331	0.639901	-0.000970184	114.126	34.784	106.769	104	4.44233	25.5546	340	83	101	113	111.045	109.093	17.4131	211.315	0.657651	0.954594	0.743711	0.740196	-1.18292	5.51455	2.2417	-3.0603	0.242696	1.2527	0.735621	0.812128	0.6998	0.309144	137.498	21.8987	140.983	144.231	-1.97307	8.45243	180.723
2	0.528192	0.641699	0.530121	0.529696	-0.0536712	3.066	2.3887	-1.5113	0.0996963	0.961696	0.455796	0.452788	0.511866	0.00167563	121.654	38.2829	113.803	111	3.57562	17.8408	340	83	103	123.5	117.85	115.252	21.4318	210.866	0.755721	0.777719	0.773954	0.792696	-0.159855	2.37219	2.2417	-1.0223	0.246696	1.4307	0.670933	1.01701	0.638145	0.311377	130.149	24.0988	132.933	135.135	-1.2155	5.4972	180.723
2	-0.00993722	0.969498	0.041812	0.120696	-0.415292	2.73262	2.2237	-2.9763	-0.579304	0.638696	0.483624	0.53906	0.768083	0.00161756	125.772	37.3631	118.932	117	3.64596	18.4649	340	83	111.25	125	122.221	119.746	19.8564	210.441	0.127459	1.01331	0.13533	0.134196	-0.113452	2.7601	2.1797	-2.2493	-0.574804	0.740196	0.568108	1.7324	0.806288	0.310457	125.265	22.5575	126.655	128.205	-0.953654	6.16593	180.723
2	-0.367708	0.99284	-0.381593	-0.261304	0.293342	3.36021	3.2087	-2.9763	-1.1763	0.269696	0.502946	0.860193	0.800428	-0.000229064	120.878	25.854	117.387	115	3.44923	18.7487	256	83	109	123	118.868	117.281	14.3177	209.993	-0.289388	0.871895	-0.299701	-0.299304	0.116799	3.01559	2.0827	-2.2493	-0.844554	0.275696	0.516004	-8.96818	0.688324	0.307458	127.898	19.6037	128.295	130.435	-0.537365	6.13845	180.723
2	-0.265747	1.07381	-0.283269	-0.208304	0.180537	2.68446	3.2087	-2.9763	-1.1763	0.512696	0.60715	1.4123	0.889654	-0.00155666	114.884	19.8028	111.734	112	4.4084	30.5282	255	91	105	120	113.66	112.711	11.3083	209.517	-0.0915796	0.994815	-0.0838883	-0.133304	-0.0325157	2.29418	2.0827	-2.2493	-0.809054	0.773446	0.619188	-30.1919	0.826835	0.305463	133.083	15.7939	134.679	133.929	-1.45923	7.6316	164.835
2	-0.15831	1.30748	-0.235032	-0.341304	0.356689	2.20594	3.5067	-2.9763	-1.2803	0.855696	0.89715	2.34095	1.13273	-0.00234042	107.826	12.744	106.586	106	3.93154	28.4892	198	89	101	113	107.223	106.711	7.74575	209.009	0.0686318	1.26064	0.0123774	-0.129304	0.359918	2.45404	3.5067	-2.2493	-0.923554	1.14445	0.824253	3.87982	1.07621	0.304278	140.566	13.0178	141.067	141.509	-1.19902	8.42559	168.539
2	0.132925	1.13692	0.100819	0.161696	0.214256	2.57994	3.5067	-2.7033	-0.763304	0.909696	0.650024	1.3132	0.928104	-0.00166409	103.031	12.2367	101.875	102	5.03934	39.3177	198	83	97	106.5	102.483	102.043	6.57747	208.479	0.320129	1.09024	0.295518	0.300696	0.283906	2.81283	3.5067	-1.5573	-0.565804	1.1307	0.641177	-2.16311	0.882912	0.304358	146.997	12.6503	147.468	147.059	-1.80901	12.6028	180.723
2	0.294989	0.900874	0.296188	0.343696	0.138427	3.35316	3.5067	-2.0633	-0.290304	0.824696	0.518685	0.848819	0.699541	-0.00018083	101.68	14.6704	99.9178	99	5.6052	36.856	198	83	97	104	100.967	100.461	6.0863	207.945	0.523482	0.948242	0.535575	0.617696	0.182614	3.51219	3.5067	-1.3193	-0.0653037	1.1267	0.634357	10.3869	0.737114	0.305453	149.311	13.0419	150.232	151.515	-3.4302	21.2653	180.723
2	0.0676787	1.15743	-0.0146009	0.0336963	0.499228	2.87878	3.5597	-2.3213	-0.835304	0.719696	0.606348	1.19427	0.91966	0.000158468	102.188	17.7463	99.4306	99	4.85633	26.4514	199	83	97	102	101.172	100.477	7.13021	207.416	0.325954	1.17899	0.224395	0.236696	0.60857	2.96339	3.5067	-1.5213	-0.565804	1.01945	0.657701	-1.48171	0.947791	0.305556	149.287	14.938	150.932	151.515	-3.56641	18.8323	180.723
2	-0.00756612	0.96904	-0.0355251	0.0376963	0.430484	3.66287	3.5597	-2.3213	-0.712304	0.557696	0.490574	1.0193	0.752166	0.000119845	104.495	15.9706	101.901	100	4.30425	24.8883	199	83	98	107.75	103.611	102.938	8.51922	206.902	0.27479	0.95847	0.233613	0.308696	0.560117	3.67231	3.4427	-1.5213	-0.473304	0.837196	0.567033	-0.959598	0.758423	0.305402	145.718	14.9669	147.48	150	-2.25075	11.502	180.723
2	0.0730375	1.22977	0.146571	0.326696	-0.478143	3.31397	3.5597	-3.8453	-0.798304	0.873696	0.70061	1.14792	0.976985	0.000484433	109.356	17.4757	106.735	105	2.99663	15.1604	199	87	99	115	108.253	107.345	11.2568	206.414	0.358993	1.18716	0.40287	0.640696	-0.320798	3.2633	3.4427	-2.9923	-0.518054	1.06745	0.834603	-38.8561	0.95827	0.30567	139.736	16.9148	141.207	142.857	-1.24195	5.91929	172.414
2	0.0405051	1.40123	0.140142	0.378696	-0.472383	2.67791	3.5597	-3.8453	-1.0263	1.0317	0.846337	1.09247	1.15685	0.000684536	113.885	20.3215	111.415	112	3.29431	18.5968	234	84	102.5	119	112.497	111.364	11.7477	205.951	0.354674	1.36252	0.429908	0.672696	-0.39133	2.73106	3.4427	-2.9923	-0.550804	1.3127	0.939725	-4.83901	1.11296	0.305915	134.694	17.9886	135.164	133.929	-0.79427	6.04668	178.571
2	0.178222	1.24667	0.342919	0.428696	-0.986403	3.80237	3.1697	-3.8453	-0.363304	1.0337	0.663126	1.00375	0.951724	0.00157222	114.126	17.4854	112.677	112	3.84787	27.0519	234	84	107.25	119	113.09	112.221	9.65412	205.492	0.495685	1.19445	0.642908	0.722696	-1.00366	3.89493	2.5747	-2.9923	-0.127304	1.3127	0.776037	25.288	0.90206	0.306864	133.664	15.8378	133.4	133.929	-0.482707	7.46539	178.571
2	-0.0310422	1.31347	0.089378	0.162696	-0.609245	2.87842	3.1697	-3.8453	-0.784304	0.954696	0.702532	1.29314	1.05348	0.00140915	111.022	17.9329	109.224	108	3.82492	26.4032	234	83	101.75	118.25	109.914	108.999	10.7009	205.02	0.250607	1.28389	0.348314	0.594696	-0.527029	2.67346	2.5747	-2.9923	-0.567304	1.2377	0.763286	-3.43429	1.04823	0.306582	137.616	16.836	137.845	138.889	-0.703247	6.63227	180.723
2	-0.12039	1.12725	-0.0959588	-0.0613037	-0.175973	2.86078	3.1697	-3.8453	-0.927304	0.693696	0.605881	1.87519	0.907511	0.000800156	106.57	16.775	104.42	104	5.04193	37.629	234	83	99	109	105.639	104.926	8.63406	204.528	0.167835	1.12278	0.180253	0.140196	-0.132297	2.60076	2.5747	-2.7693	-0.608304	0.965696	0.656693	-1.87222	0.921014	0.305889	142.958	15.2032	143.945	144.231	-1.60582	10.4449	180.723
2	-0.0116213	0.925985	0.0183424	0.102696	-0.129671	2.87182	3.1697	-2.6183	-0.616304	0.640696	0.508746	1.36036	0.74653	0.000738048	100.49	6.51287	100.216	100	0.802876	5.73635	129	83	96	105	100.286	100.087	5.0404	204.007	0.247333	0.914075	0.277096	0.382696	-0.161151	2.51362	2.5417	-1.8663	-0.442054	0.938696	0.583958	-17.094	0.755655	0.305596	149.87	9.44079	149.891	150	-0.120864	4.30003	180.723
2	-0.108598	0.824633	-0.0398447	0.0626963	-0.57897	2.52465	1.5127	-2.6183	-0.644304	0.509696	0.444837	0.875041	0.675827	0.000191367	100.131	14.239	98.1467	98	5.54828	35.9707	193	83	96	101	99.4455	98.9588	5.86246	203.488	0.132806	0.819718	0.195367	0.272696	-0.507892	2.20279	1.4327	-1.8663	-0.542804	0.772196	0.548742	0.684069	0.69123	0.304732	151.578	13.0394	152.925	153.061	-3.67223	21.7399	180.723
2	0.0168846	0.708424	0.0758516	0.141696	-0.563863	2.67592	1.5127	-2.0323	-0.418304	0.527696	0.394447	1.07566	0.572559	0.000274833	101.02	17.1386	98.2027	98	5.00792	27.6967	199	89	96	101	100.068	99.4222	6.97001	202.976	0.292535	0.685445	0.352123	0.432696	-0.586057	2.57806	1.4327	-1.3983	-0.146804	0.828196	0.454946	0.495175	0.566314	0.304671	150.872	14.5194	152.838	153.061	-3.97248	20.8701	168.539
2	0.166521	0.629192	0.219437	0.266196	-0.683592	3.35122	1.8147	-2.0323	-0.181304	0.597696	0.374746	0.917259	0.491673	0.00110607	105.096	21.3108	100.729	99	3.92168	18.4249	217	85	97	106	103.634	102.609	10.6279	202.486	0.456654	0.622381	0.499992	0.564696	-0.543751	2.74571	1.4347	-1.2923	0.0276963	0.951196	0.456345	0.409572	0.51409	0.305431	146.187	17.7946	149.204	151.515	-2.68707	11.5085	176.471
3	-0.00477743	0.18994	-0.0473332	-0.0758652	2.75558	12.6211	1.23313	-0.187865	-0.108865	0.0291348	0.0881118	0.0489566	0.128085	-0.0011875	258.135	25.7414	263.444	270	-1.33595	3.93295	285	181	245.5	277	256.751	255.216	20.5201	245.459	1.01627	0.0682761	1.01388	1.01763	0.470162	4.31026	1.20613	0.851135	0.977135	1.04313	1.01406	1.01188	0.0487632	0.969544	58.7738	6.9037	57.1465	55.5556	1.77248	5.77059	82.8729
3	-0.00247853	0.186826	-0.0434243	-0.0658652	2.7011	12.2747	1.08713	-0.187865	-0.108865	0.0311348	0.0849968	0.0484146	0.126028	-0.00119396	266.27	15.4859	269.593	272	-1.4496	4.32209	285	223	262.25	277	265.805	265.31	11.5953	245.563	0.993424	0.0558627	0.996992	1.00413	-0.514513	2.6956	1.08713	0.851135	0.957135	1.03313	0.99186	0.990261	0.0449806	0.969664	56.5376	3.61118	55.6859	55.1471	1.67399	5.0748	67.2646
3	0.00682507	0.183428	-0.0336508	-0.0598652	2.73238	12.4806	1.08313	-0.179865	-0.0968652	0.0391348	0.0783759	0.0393683	0.123373	-0.00115386	262.541	14.8185	264.556	265	-0.875687	2.96452	285	224	253.75	273	262.119	261.682	11.8393	245.648	0.986635	0.0607871	0.987849	0.994135	-0.246484	2.20377	1.08313	0.851135	0.928135	1.03713	0.984787	0.982916	0.0499211	0.969749	57.3216	3.422	56.7665	56.6038	1.08753	3.46132	66.9643
3	-0.00212313	0.186692	-0.038909	-0.0598652	2.56531	11.6292	1.08313	-0.228865	-0.111865	0.0371348	0.0815543	0.0378288	0.125856	-0.00115871	248.487	24.6991	251.241	254	-0.578231	2.11051	280	200	231.75	270.25	247.235	245.93	20.9625	245.662	0.96046	0.0721097	0.963235	0.965135	-0.190067	2.28867	1.08313	0.812135	0.914135	1.01513	0.957782	0.955067	0.0601087	0.969702	60.993	6.50782	59.9918	59.0551	0.821327	2.49082	75
3	0.00699107	0.189716	-0.0288374	-0.0498652	2.46149	11.0282	1.12013	-0.228865	-0.100865	0.0501348	0.0788378	0.0369462	0.128739	-0.00111796	245.775	22.7894	248.167	250	-0.552353	2.23158	279	200	229.5	265	244.702	243.586	18.8862	245.663	0.96511	0.0762501	0.96507	0.969135	-0.00120855	2.44677	1.12013	0.812135	0.914635	1.01663	0.962154	0.95918	0.0618311	0.969679	61.5798	6.09127	60.6822	60.0038	0.819104	2.62261	75
3	0.00532797	0.191958	-0.0310574	-0.0468652	2.44195	10.9189	1.12013	-0.228865	-0.108865	0.0481348	0.0777109	0.0242269	0.130047	-0.00108573	245.025	22.0355	247.367	248	-0.591698	2.35152	279	200	229.5	263.5	244.017	242.968	17.7738	245.66	0.974159	0.0785813	0.976425	0.987135	-0.240971	2.34817	1.12013	0.812135	0.919135	1.03463	0.971008	0.9678	0.0637299	0.969702	61.7365	5.93557	60.8506	60.4839	0.865989	2.73883	75
3	-0.00496533	0.193518	-0.043528	-0.0618652	2.41133	10.6344	1.12013	-0.228865	-0.126865	0.0411348	0.0849132	0.025537	0.132781	-0.00110513	245.974	24.2796	247.655	246	-0.341156	2.07587	283	200	227.25	268.25	244.771	243.535	19.975	245.661	0.96921	0.0736075	0.971535	0.973135	-0.222828	2.71984	1.12013	0.812135	0.925635	1.01613	0.966437	0.963613	0.057625	0.969699	61.5927	6.3815	60.8379	60.9756	0.633653	2.39361	75
3	0.000638767	0.19178	-0.0413752	-0.0658652	2.5256	11.0727	1.12013	-0.206865	-0.117865	0.0411348	0.0830346	0.0253131	0.131097	-0.00109641	252.256	16.2217	252.172	252	0.0443149	1.98624	283	227	241.5	264.5	251.748	251.239	13.6476	245.694	0.984335	0.055379	0.982535	0.979135	0.286033	3.27475	1.12013	0.876135	0.949135	1.01613	0.982826	0.981325	0.04247	0.969772	59.7041	3.85116	59.6038	59.5238	0.139867	1.96843	66.0793
3	-0.00399633	0.188847	-0.0471742	-0.0758652	2.60427	11.4829	1.06813	-0.183865	-0.119865	0.0331348	0.0842886	0.0238974	0.128723	-0.00111091	251.538	17.9251	251.828	254	-0.16105	2.11375	283	215	235.75	264.5	250.909	250.273	14.9586	245.724	0.976335	0.0471464	0.974168	0.967135	0.219355	2.26404	1.06813	0.876135	0.941135	1.01413	0.97523	0.974132	0.03951	0.969805	59.9347	4.35619	59.7101	59.0551	0.397201	2.29471	69.7674
3	-0.00534803	0.18693	-0.0490458	-0.0778652	2.65683	11.7328	1.05213	-0.183865	-0.115865	0.0271348	0.0881544	0.0344151	0.127567	-0.00113209	248.333	17.5069	247.759	250	0.0743141	2.33585	283	215	234.25	259.25	247.731	247.129	14.1538	245.737	0.97376	0.0380665	0.972235	0.967135	0.266726	2.13459	1.05213	0.903135	0.946135	1.00213	0.973038	0.972321	0.0326063	0.969825	60.697	4.29789	60.6634	60	0.19963	2.33406	69.7674
3	-0.00231813	0.185716	-0.0459408	-0.0758652	2.6926	11.9507	1.05213	-0.183865	-0.111865	0.0291348	0.0855449	0.0339679	0.126305	-0.00113802	246.95	14.0493	248.033	251	-0.492008	2.59997	276	215	236.5	257	246.552	246.145	11.51	245.743	0.971184	0.0393332	0.969393	0.963135	0.277444	2.06813	1.05213	0.903135	0.939135	1.00063	0.970411	0.969644	0.0340547	0.969832	60.9397	3.58902	60.5617	59.7619	0.718903	2.82028	69.7674
3	0.00441387	0.185912	-0.037717	-0.0658652	2.65581	11.8385	1.08513	-0.183865	-0.106865	0.0411348	0.081273	0.0271952	0.126751	-0.00111026	239.9	17.5511	240.967	243.5	-0.31219	2.18856	276	203	225	253.5	239.262	238.612	14.91	245.714	0.974988	0.0434837	0.972457	0.981135	0.372978	2.47611	1.08513	0.903135	0.936135	1.00263	0.974051	0.973122	0.0369792	0.969857	62.8636	4.7462	62.419	61.6081	0.545443	2.34403	73.8916
3	-0.000102433	0.187371	-0.0410927	-0.0678652	2.63432	11.7488	1.08513	-0.193865	-0.111865	0.0391348	0.0840741	0.0325487	0.127678	-0.00110522	237	14.7986	237.806	239	-0.376038	2.33294	261	203	226	250	236.541	236.073	12.0488	245.67	0.969825	0.0441933	0.970635	0.971135	0.0147556	2.85251	1.08513	0.876135	0.944135	1.00213	0.96884	0.967853	0.0365	0.969857	63.5398	4.0913	63.191	62.7615	0.609761	2.67528	73.8916
3	-0.00230923	0.186417	-0.0429983	-0.0678652	2.64228	11.8223	1.08513	-0.193865	-0.113865	0.0391348	0.0836268	0.0306508	0.126826	-0.00111124	235.024	16.4613	234.806	236	0.13179	2.41859	272	203	223	247	234.463	233.902	13.2433	245.617	0.962801	0.0412385	0.962541	0.961135	0.295039	3.61692	1.08513	0.876135	0.936135	0.985135	0.961944	0.961091	0.0322381	0.969822	64.1293	4.4954	64.0137	63.5593	0.154626	2.39072	73.8916
3	-0.000164733	0.194282	-0.0414664	-0.0678652	2.6663	12.0406	1.12413	-0.237865	-0.115865	0.0411348	0.0868793	0.0312671	0.131641	-0.000928665	227.791	26.2593	228.879	230	-0.260672	2.23736	274	178	210.25	248.75	226.265	224.694	21.0514	245.856	1.00204	0.0665222	1.00616	1.01013	-0.466847	2.41344	1.11613	0.843135	0.948635	1.05213	0.999832	0.997567	0.0540661	0.97818	66.7574	8.12284	65.9547	65.2174	0.663337	2.5611	84.2697
3	-0.00366643	0.192642	-0.0437638	-0.0698652	2.61442	11.7533	1.08513	-0.237865	-0.119865	0.0411348	0.0875545	0.02938	0.131089	-0.000942354	225.698	25.6065	226.182	226	-0.0510876	2.62121	287	178	207.25	243.75	224.254	222.786	19.9838	245.755	0.985703	0.0598022	0.989429	1.00213	-0.473158	2.38275	1.08513	0.843135	0.939135	1.03113	0.98389	0.982038	0.0498285	0.978218	67.3291	7.91264	66.6822	66.3717	0.553948	2.65589	84.2697
3	-0.00258463	0.193118	-0.0431966	-0.0698652	2.61913	11.7131	1.08013	-0.237865	-0.115865	0.0411348	0.0877998	0.0293265	0.131447	-0.000950566	230.907	29.0982	232	231	-0.202478	2.07368	287	178	207.25	256.75	229.063	227.171	24.2347	245.681	0.988112	0.0585064	0.993635	1.00513	-0.650682	2.5218	1.08013	0.843135	0.946135	1.03413	0.98637	0.984578	0.0482986	0.978267	66.0297	8.75225	65.197	64.9351	0.590276	2.34768	84.2697
3	0.000457367	0.191071	-0.039793	-0.0678652	2.6143	11.6868	1.07613	-0.237865	-0.108865	0.0431348	0.0860257	0.0297516	0.13008	-0.000943526	235.262	28.8123	237.5	241.5	-0.473846	2.24945	287	178	220	259	233.449	231.547	23.7358	245.629	0.98267	0.0574971	0.987286	0.987135	-0.518647	2.36772	1.07213	0.843135	0.938635	1.03113	0.980988	0.979269	0.0479145	0.978289	64.7815	8.62279	63.6141	62.1142	0.848752	2.68977	84.2697
3	0.00225987	0.18873	-0.0389552	-0.0678652	2.66529	12.0202	1.07613	-0.203865	-0.106865	0.0411348	0.0856239	0.0356401	0.128648	-0.000927509	249.103	15.2312	248.828	248	0.199801	2.54413	287	220	236.25	260	248.651	248.201	12.572	245.646	0.998385	0.0493375	1.0022	1.00613	-0.503784	2.24246	1.07213	0.884135	0.963135	1.03713	0.997174	0.995942	0.0412875	0.97839	60.4348	3.68033	60.3783	60.4839	0.0628958	2.42715	68.1818
3	0.00319957	0.188235	-0.039663	-0.0698652	2.71794	12.273	1.07813	-0.181865	-0.106865	0.0391348	0.0847871	0.03482	0.127951	-0.000906874	248.282	17.6127	248.586	248	-0.225191	3.08695	286	206	236	259.75	247.663	247.032	13.879	245.66	0.99976	0.0519155	1.0037	1.01963	-0.445996	1.89059	1.07213	0.899135	0.954635	1.04113	0.998423	0.997065	0.0450438	0.978497	60.7208	4.44613	60.4408	60.4839	0.673399	3.63667	72.8155
3	0.00302487	0.187682	-0.0395004	-0.0698652	2.70589	12.2184	1.09113	-0.181865	-0.106865	0.0391348	0.0843571	0.027222	0.127816	-0.000887215	246.128	16.5055	246.172	245	-0.0864358	3.59876	286	206	236	256.75	245.583	245.031	12.7469	245.662	0.99421	0.0546679	0.995301	0.994135	-0.113204	1.74168	1.09113	0.899135	0.944135	1.03913	0.992736	0.991254	0.047375	0.978575	61.2168	4.20134	61.0073	61.2245	0.607902	3.99324	72.8155
3	6.86666e-05	0.187193	-0.0431763	-0.0738652	2.73765	12.3883	1.09113	-0.181865	-0.108865	0.0351348	0.0853179	0.0295466	0.127249	-0.000882435	247.487	16.9548	248	251	-0.271955	3.3576	286	206	236.25	257	246.91	246.322	13.2189	245.671	0.99191	0.0519336	0.992768	0.994135	-0.0690841	1.89833	1.09113	0.899135	0.953135	1.03613	0.990579	0.989243	0.0443863	0.978642	60.896	4.31934	60.5734	59.761	0.740545	3.83148	72.8155
3	-0.00186493	0.186908	-0.0460548	-0.0778652	2.76491	12.487	1.09113	-0.181865	-0.108865	0.0321348	0.0857458	0.0291944	0.126756	-0.000887348	247.615	17.092	248.414	251	-0.331156	3.31296	286	206	237	257.75	247.028	246.427	13.286	245.681	0.98876	0.047265	0.988468	0.979135	0.118553	2.10063	1.09113	0.899135	0.952135	1.03013	0.98766	0.986564	0.0404062	0.978692	60.87	4.36694	60.4737	59.761	0.780474	3.7461	72.8155
3	-0.00257813	0.193167	-0.0439572	-0.0758652	2.62785	11.9783	1.24013	-0.321865	-0.108865	0.0341348	0.0874308	0.031379	0.130514	-0.000895802	246.225	21.9807	247.667	249.5	-0.765021	4.44526	292	184	233	259	245.208	244.121	16.0138	245.683	1.00099	0.0711321	0.99078	0.977135	1.23266	4.48654	1.21513	0.892135	0.953635	1.03313	0.998643	0.996411	0.0527555	0.978804	61.445	6.10821	60.6776	60.1224	1.56438	6.32587	81.5217
3	-0.00364643	0.193385	-0.0453674	-0.0808652	2.61299	11.8719	1.24013	-0.321865	-0.111865	0.0331348	0.0881598	0.0334267	0.131111	-0.000909555	242.375	25.1474	242.767	244.5	-0.228708	2.92631	292	184	230	258.5	241.066	239.714	19.5562	245.667	0.995379	0.0734843	0.98378	0.973135	1.271	4.41923	1.21513	0.892135	0.947135	1.02863	0.992872	0.990494	0.0551636	0.978887	62.5746	6.8661	61.9965	61.352	0.850624	3.80602	81.5217
3	-0.000650133	0.195513	-0.0427146	-0.0778652	2.58345	11.6388	1.24013	-0.321865	-0.108865	0.0371348	0.0881644	0.0305799	0.132928	-0.000908258	240.268	25.6652	239.871	233	0.0902988	2.79635	292	184	227.25	253	238.922	237.562	19.8846	245.64	1.00233	0.0733106	0.99326	0.985135	1.08353	3.94807	1.21513	0.892135	0.954135	1.03913	0.999824	0.997431	0.0561315	0.979004	63.1414	6.90177	62.7832	64.3777	0.546764	3.51002	81.5217
3	-7.24334e-05	0.196546	-0.0417036	-0.0758652	2.56333	11.5468	1.24013	-0.321865	-0.111865	0.0411348	0.0889951	0.0333635	0.133997	-0.000904079	239.561	31.2586	240.935	233	-0.13926	2.10869	292	182	220.5	263.75	237.519	235.429	25.843	245.61	1.00887	0.0719865	1.00185	0.993135	0.916579	3.83706	1.21513	0.892135	0.961135	1.04313	1.00646	1.00412	0.0548084	0.979153	63.7135	8.72014	62.7566	64.3777	0.595965	2.56445	82.4176
3	0.000236367	0.190986	-0.044405	-0.0808652	2.66881	11.839	1.12613	-0.172865	-0.113865	0.0391348	0.0881645	0.0312148	0.131045	-0.000898377	242.225	26.9372	243.7	242.5	-0.351222	2.47017	282	182	226.5	261.5	240.707	239.13	22.025	245.593	0.995062	0.0475318	0.994522	0.990135	0.178579	2.47078	1.10113	0.907135	0.960135	1.03563	0.993958	0.992858	0.0387924	0.979233	62.7273	7.46202	61.866	61.858	0.85791	3.37298	82.4176
3	0.000882767	0.218009	-0.0463748	-0.0808652	2.72316	12.2475	1.28913	-0.206865	-0.129865	0.0501348	0.0972737	0.0452997	0.147516	-0.000815862	201.918	19.5446	202.27	204	-0.163196	1.98988	235	166	187	218.25	200.976	200.018	16.3723	241.823	1.11031	0.0737751	1.11061	1.11263	0.0358415	2.68298	1.28913	0.959135	1.05613	1.15713	1.10791	1.10549	0.0582128	0.986442	74.9931	7.47549	74.5173	73.5294	0.442783	2.15643	90.3614
3	0.00337647	0.215462	-0.044989	-0.0808652	2.76765	12.5336	1.28913	-0.195865	-0.125865	0.0481348	0.094743	0.043618	0.145457	-0.0007949	207.319	19.0093	209.257	211	-0.68648	2.54888	235	166	195.75	219	206.423	205.482	15.3219	241.65	1.11647	0.071082	1.11669	1.12813	0.0556773	2.62134	1.28913	0.977135	1.06213	1.16513	1.11425	1.11202	0.0570972	0.987092	72.9991	7.24265	71.9268	71.09	0.989255	3.04679	90.3614
3	0.00220197	0.215143	-0.0468512	-0.0868652	2.77941	12.6328	1.31813	-0.191865	-0.125865	0.0451348	0.0954984	0.0461746	0.145379	-0.000779916	211.478	19.491	212.941	216.5	-0.499315	2.63641	252	167	200	224	210.564	209.615	15.6994	241.499	1.11986	0.0770803	1.11731	1.12813	0.301665	2.90392	1.31813	0.977135	1.06813	1.16563	1.11728	1.11473	0.0608049	0.987756	71.5599	7.03492	70.6772	69.2844	0.869958	3.02467	89.8204
3	0.00239877	0.21362	-0.0468574	-0.0848652	2.79273	12.6953	1.31813	-0.187865	-0.123865	0.0431348	0.0945538	0.0496989	0.144036	-0.000764023	216.267	16.8771	217.182	219	-0.444597	3.08346	252	174	205.5	225	215.603	214.917	13.037	241.373	1.1164	0.0728372	1.11646	1.12913	0.176594	2.96578	1.31813	0.977135	1.05813	1.16513	1.11408	1.11176	0.0588904	0.988399	69.7944	5.74248	69.1879	68.4932	0.897133	3.75371	86.2069
3	-0.000121133	0.212449	-0.0495444	-0.0868652	2.80157	12.7616	1.31813	-0.181865	-0.125865	0.0391348	0.0956666	0.0607276	0.14325	-0.000760808	219.886	18.239	219.794	218	-0.0762123	3.4412	263	174	208	230	219.136	218.372	13.7397	241.266	1.11622	0.0697531	1.11689	1.13413	0.166985	3.0356	1.31813	0.996135	1.05813	1.16563	1.1141	1.11198	0.0572346	0.989038	68.69	5.88751	68.4012	68.8073	0.730072	4.35513	86.2069
3	0.00192927	0.214518	-0.0480007	-0.0848652	2.79486	12.6997	1.31813	-0.181865	-0.123865	0.0411348	0.0951917	0.0480851	0.144624	-0.000747358	222.136	18.643	222.706	222.5	-0.337839	3.29502	263	174	210.5	237.5	221.349	220.537	14.5	241.17	1.12831	0.0736044	1.1321	1.14913	-0.151348	2.60433	1.31813	0.996135	1.07363	1.17438	1.12594	1.12354	0.0607644	0.989734	68.0158	6.02107	67.5287	67.4161	0.934005	4.38657	86.2069
3	-0.000154233	0.21268	-0.0497052	-0.0868652	2.76872	12.5028	1.22313	-0.218865	-0.125865	0.0371348	0.0954552	0.0447459	0.143605	-0.000744392	225.581	15.4538	224.879	225	0.34293	2.18111	263	202	213.25	238.75	225.07	224.566	12.9746	241.092	1.1167	0.0632619	1.11919	1.13413	-0.333189	1.898	1.22313	0.996135	1.06013	1.16713	1.11493	1.11312	0.0544711	0.990369	66.7955	4.50284	66.8717	66.6667	-0.140687	1.9755	74.2574
3	0.000863167	0.216798	-0.0499336	-0.0868652	2.79528	12.7115	1.34513	-0.218865	-0.125865	0.0371348	0.0964656	0.0408009	0.146023	-0.000736354	225.744	15.3236	225.242	223	0.256408	1.91417	257	199	214	238.75	225.24	224.742	13.2493	241.015	1.14668	0.0804812	1.14302	1.15213	0.317216	2.83605	1.34513	0.998135	1.09313	1.19513	1.14395	1.14124	0.0632934	0.991151	66.7433	4.47925	66.7659	67.2646	-0.0846204	1.88236	75.3769
3	-9.57334e-05	0.215717	-0.0504066	-0.0868652	2.7931	12.7115	1.34513	-0.218865	-0.125865	0.0371348	0.0961597	0.0351548	0.145263	-0.000733151	227.023	14.8813	226.697	225	0.201943	2.08254	257	199	215.5	238.75	226.549	226.079	12.4911	240.945	1.13798	0.0848484	1.13328	1.13113	0.394987	2.73982	1.34513	0.979135	1.07613	1.19513	1.13493	1.13192	0.0686064	0.991885	66.3486	4.32126	66.309	66.6667	0.00447387	2.09683	75.3769
3	9.40666e-05	0.215882	-0.0501182	-0.0868652	2.7924	12.711	1.34513	-0.218865	-0.125865	0.0371348	0.0963862	0.0391373	0.145356	-0.000729015	228.581	15.1536	228.727	227	0.0372671	1.98006	257	199	218.25	241.75	228.09	227.598	12.9281	240.883	1.13716	0.0822671	1.13166	1.12713	0.505144	3.00067	1.34513	0.979135	1.08663	1.18813	1.1343	1.1315	0.064843	0.992611	65.9056	4.38677	65.7317	66.0793	0.162762	2.08582	75.3769
3	-0.000252633	0.214875	-0.0505344	-0.0868652	2.83658	13.0139	1.34513	-0.214865	-0.123865	0.0351348	0.0959945	0.0431901	0.144105	-0.000726633	229.116	14.5213	229.091	227	0.0875633	1.96326	257	205	219	240.75	228.667	228.219	12.4965	240.825	1.1415	0.0833432	1.13825	1.14563	0.289139	2.90166	1.34513	0.979135	1.08663	1.19013	1.13855	1.13562	0.065438	0.993356	65.7264	4.16648	65.6142	66.0793	0.0944867	1.99466	73.1707
3	-0.000494833	0.21049	-0.0495103	-0.0848652	2.8264	12.9107	1.22913	-0.181865	-0.121865	0.0351348	0.094228	0.0430558	0.141204	-0.000725474	228.349	13.4605	228.424	228	-0.0260837	2.08121	254	205	219.25	238	227.96	227.57	11.2872	240.762	1.116	0.0629587	1.11834	1.11813	-0.292372	2.21069	1.22113	0.979135	1.06413	1.16613	1.11424	1.11246	0.0513636	0.993969	65.9138	3.91294	65.7767	65.7895	0.215547	2.12889	73.1707
3	0.000268667	0.212047	-0.0494487	-0.0848652	2.84204	13.0118	1.24213	-0.181865	-0.123865	0.0351348	0.0947461	0.0674449	0.141985	-0.000720504	229.721	14.3483	229.939	232	0.0588516	2.91522	269	202	220	238.75	229.282	228.843	11.6604	240.707	1.12609	0.0667731	1.1309	1.13413	-0.492123	2.40453	1.22713	0.965135	1.06713	1.17563	1.12411	1.12209	0.0549566	0.994629	65.5472	4.12104	65.3435	64.6552	0.260736	2.63219	74.2574
3	-0.00108273	0.211882	-0.0501871	-0.0848652	2.85375	13.132	1.24213	-0.195865	-0.123865	0.0331348	0.0948081	0.054811	0.141529	-0.000722315	226.116	18.7581	226.424	229	-0.28957	3.21005	269	173	211.5	238.75	225.337	224.535	15.271	240.634	1.129	0.0686754	1.1334	1.13513	-0.428047	2.42737	1.24213	0.965135	1.07863	1.18313	1.12691	1.12479	0.055876	0.995301	66.8048	5.81489	66.4415	65.5022	0.884624	4.49872	86.7052
3	-0.000364733	0.196639	-0.046273	-0.0778652	2.72464	12.1908	1.11613	-0.181865	-0.113865	0.0311348	0.0873247	0.0287217	0.13275	-0.000615872	253.897	6.56063	253.828	254	0.170628	3.36057	271	238	250	257.75	253.815	253.733	5.02827	243.189	1.04318	0.0394533	1.04347	1.04413	-0.0765776	2.3919	1.11613	0.963135	1.01613	1.06713	1.04246	1.04172	0.03125	1.01258	59.1173	1.52441	59.1065	59.0551	0.00791608	3.34604	63.0252
3	0.00193407	0.195754	-0.0431515	-0.0718652	2.73602	12.2997	1.11613	-0.181865	-0.111865	0.0351348	0.0858596	0.0313166	0.13202	-0.000603122	244.875	17.626	249.9	251	-2.08849	6.23928	258	187	246.5	254.5	244.185	243.414	11.9437	243.197	1.03723	0.0410663	1.03775	1.04113	-0.189455	2.87031	1.11613	0.932135	1.01013	1.06613	1.03643	1.03563	0.0323783	1.0127	61.6234	5.25346	60.0581	59.761	2.30204	7.27808	80.2139
3	0.000725567	0.19375	-0.0427931	-0.0698652	2.74955	12.4945	1.11613	-0.179865	-0.113865	0.0351348	0.0856175	0.0351853	0.130461	-0.000596479	244.775	17.5419	249.767	251	-2.10896	6.30589	258	187	248.5	253.5	244.091	243.326	11.8988	243.205	1.02928	0.040368	1.02939	1.03313	-0.0428226	2.92119	1.11613	0.932135	1.00213	1.05513	1.02851	1.02773	0.0318013	1.01278	61.6457	5.23606	60.0878	59.761	2.3174	7.33194	80.2139
3	0.00137147	0.190059	-0.0405926	-0.0678652	2.77251	12.752	1.11413	-0.183865	-0.108865	0.0371348	0.0837976	0.0398517	0.127728	-0.000586639	245.282	18.1716	250.276	251	-1.98671	5.88588	260	187	248.25	255.75	244.551	243.737	12.4379	243.215	1.02061	0.0355326	1.02213	1.02063	-0.175505	3.54358	1.11413	0.932135	1.00013	1.04313	1.02	1.01939	0.026975	1.01282	61.5416	5.38521	59.9718	59.761	2.21696	6.92465	80.2139
3	0.00101857	0.189765	-0.0404468	-0.0678652	2.78065	12.8294	1.09913	-0.183865	-0.108865	0.0371348	0.0840637	0.0446194	0.127327	-0.000578613	248.949	19.8851	253.759	255	-1.85723	5.53117	271	187	250	259	248.085	247.12	13.1098	243.244	1.02331	0.0344182	1.0265	1.02713	-0.634001	3.29985	1.09313	0.932135	1.00313	1.04613	1.02274	1.02215	0.0265662	1.01287	60.6992	5.75067	59.1516	58.8235	2.12907	6.58812	80.2139
3	-0.000238433	0.187731	-0.0418654	-0.0678652	2.84184	13.2371	1.09713	-0.183865	-0.104865	0.0311348	0.0831794	0.0525349	0.125093	-0.000576912	257.5	5.57868	257	257	0.476592	2.57382	271	249	253	260	257.442	257.383	4.47368	243.315	1.02613	0.032078	1.02834	1.03113	-0.455405	3.0864	1.09313	0.950135	1.00513	1.04813	1.02564	1.02514	0.0250769	1.01294	58.2788	1.25099	58.3767	58.3658	-0.391955	2.45896	60.241
3	-0.00107683	0.185507	-0.0437002	-0.0718652	2.87963	13.4528	1.09713	-0.183865	-0.106865	0.0271348	0.0827555	0.0577924	0.123396	-0.000579412	263.027	8.97369	262.185	260	0.565848	2.36552	282	250	256.75	268.75	262.88	262.734	7.3309	243.414	1.02316	0.0348801	1.02631	1.02163	-0.451473	2.84544	1.09313	0.948135	1.00813	1.04913	1.02258	1.02198	0.0268684	1.01299	57.0919	1.91473	57.2379	57.6923	-0.460975	2.26309	60
3	-0.00443753	0.196612	-0.0462983	-0.0758652	2.49588	10.8685	1.11413	-0.265865	-0.121865	0.0371348	0.0908006	0.0292314	0.135038	-0.000371597	239.61	25.588	241.129	243	-0.412383	2.48704	287	185	223.75	258	238.222	236.779	20.4081	241.647	0.990635	0.0493881	0.98851	0.983135	0.398779	2.5157	1.11413	0.905135	0.954135	1.03313	0.989446	0.98827	0.0403571	1.01291	63.3503	7.23949	62.5044	61.7284	0.830578	2.93345	81.0811
3	-0.00543723	0.191902	-0.0484287	-0.0793652	2.60156	11.5244	1.07613	-0.203865	-0.121865	0.0331348	0.0893152	0.0309931	0.131388	-0.000396925	248.615	18.7793	248.931	248	-0.246985	2.75876	287	199	232.5	261.5	247.911	247.193	15.2781	241.682	0.99406	0.0429158	0.995768	0.998135	-0.2042	2.04549	1.06213	0.905135	0.964135	1.03313	0.99315	0.992234	0.0360788	1.01281	60.6814	4.74367	60.4067	60.4839	0.677651	3.61114	75.3769
3	-0.00378643	0.193422	-0.0476322	-0.0778652	2.62159	11.6047	1.07613	-0.203865	-0.119865	0.0311348	0.0895759	0.0449604	0.132085	-0.000413872	247.231	19.9703	247.138	246	-0.0265557	2.3198	287	199	232	263.75	246.439	245.641	16.7613	241.71	1.00776	0.0368717	1.00877	1.00813	-0.198002	1.99921	1.06813	0.930135	0.976135	1.03913	1.0071	1.00643	0.0311938	1.01279	61.0646	5.01242	60.8942	60.9756	0.392167	2.92718	75.3769
3	-0.00458063	0.190937	-0.0482739	-0.0778652	2.69537	12.126	1.07613	-0.187865	-0.117865	0.0311348	0.0880397	0.0353997	0.129632	-0.000434706	247.923	15.8037	247.552	248	0.118357	2.01718	275	221	235.25	259.25	247.433	246.945	13.1558	241.741	1.00801	0.0366985	1.00877	1.00813	-0.222313	2.32566	1.06813	0.917135	0.976135	1.04013	1.00735	1.00669	0.0299813	1.01277	60.7423	3.86627	60.7085	60.4839	0.0716878	2.01752	67.8733
3	-0.00255133	0.189624	-0.0456655	-0.0738652	2.70588	12.2247	1.07613	-0.187865	-0.115865	0.0321348	0.0867839	0.0386899	0.128675	-0.000445289	248.564	12.6861	249.069	251	-0.263124	2.60681	275	221	239.5	256.75	248.245	247.922	10.2643	241.775	1.00456	0.0379952	1.00587	1.00413	-0.416585	2.96275	1.06813	0.907135	0.977135	1.03013	1.00385	1.00313	0.029975	1.01272	60.5028	3.14804	60.2816	59.761	0.495205	2.75621	67.8733
3	-0.00254153	0.189458	-0.0449783	-0.0758652	2.68448	12.0748	1.06813	-0.218865	-0.113865	0.0331348	0.0859632	0.0324111	0.128659	-0.00045577	242.925	22.4595	247.133	250.5	-1.60291	5.23452	275	179	238	255	241.789	240.512	15.6512	241.781	0.99272	0.0441101	0.995361	0.998135	-0.393827	2.57134	1.06813	0.890135	0.962635	1.02213	0.991751	0.990769	0.0358882	1.01262	62.367	6.92586	60.7853	59.8805	2.06824	6.70997	83.7989
3	-0.00186213	0.189916	-0.0430522	-0.0718652	2.64783	11.8765	1.06213	-0.218865	-0.115865	0.0381348	0.0854514	0.0263267	0.129328	-0.000462802	232.476	26.5148	235.062	242.5	-0.659785	2.05192	266	179	208	254	230.91	229.258	22.9342	241.734	0.981205	0.0475772	0.984377	0.992135	-0.53831	2.58576	1.05813	0.864135	0.955385	1.01563	0.980056	0.978884	0.0385733	1.01247	65.4284	8.17049	64.3114	61.8559	0.885016	2.45416	83.7989
3	-0.00102243	0.181357	-0.0388394	-0.0618652	2.62171	11.8305	1.09113	-0.239865	-0.106865	0.0351348	0.0794859	0.0361462	0.122258	-0.000598041	236.071	23.3827	238.75	240.5	-0.751126	2.99119	275	176	220	254	234.87	233.592	18.6361	239.591	0.939553	0.052761	0.934044	0.934135	0.949694	4.27624	1.09113	0.833135	0.901135	0.969635	0.93815	0.936786	0.0387853	0.995845	64.2145	7.02961	63.0446	62.3703	1.20884	4.02028	85.2273
3	0.00439807	0.174585	-0.0342686	-0.0558652	2.67653	12.0387	1.03313	-0.179865	-0.100865	0.0351348	0.0746426	0.0280242	0.11796	-0.00057306	243.95	13.1655	244.6	245	-0.254421	2.24662	268	218	235	254	243.6	243.245	10.9025	239.612	0.924232	0.037621	0.922844	0.919135	0.361017	3.61157	1.03313	0.833135	0.898635	0.946635	0.923491	0.922754	0.029329	0.995487	61.6661	3.39106	61.4028	61.2245	0.443691	2.36432	68.8073
3	0.00297217	0.172253	-0.0352607	-0.0578652	2.67896	12.0455	0.985135	-0.179865	-0.0988652	0.0331348	0.0744032	0.0247924	0.116353	-0.000555334	248.026	11.3705	248.966	249	-0.652402	3.18365	268	218	242.25	257	247.766	247.5	8.94675	239.654	0.91546	0.0306915	0.915135	0.918135	-0.0576047	3.2729	0.985135	0.833135	0.895135	0.938135	0.914957	0.914452	0.0240588	0.995087	60.606	2.87945	60.2959	60.241	0.901953	3.67436	68.8073
3	0.00413857	0.171938	-0.0339688	-0.0558652	2.69523	12.1712	0.985135	-0.179865	-0.0968652	0.0331348	0.0734599	0.0291595	0.115953	-0.000531864	245.923	12.0926	247.172	248	-0.652458	2.88449	267	218	239.25	255.75	245.626	245.323	9.41617	239.686	0.918485	0.0265943	0.917001	0.918135	0.436063	2.92046	0.985135	0.866135	0.898135	0.937135	0.918112	0.917742	0.02085	0.994704	61.144	3.12181	60.736	60.4839	0.870234	3.2361	68.8073
3	0.000824467	0.168934	-0.037083	-0.0578652	2.72108	12.3041	0.977135	-0.170865	-0.0988652	0.0291348	0.0738642	0.0340941	0.113693	-0.000525083	243.897	11.3411	244.759	245	-0.483814	2.85473	262	218	236.75	250.75	243.636	243.37	8.57725	239.707	0.900535	0.0323521	0.901701	0.904135	-0.145988	2.73843	0.977135	0.835135	0.880135	0.920135	0.899965	0.899393	0.02556	0.994233	61.6345	2.94686	61.3281	61.2245	0.714715	3.19651	68.8073
3	0.000425967	0.169081	-0.0373264	-0.0598652	2.69406	12.0924	0.954135	-0.175865	-0.0988652	0.0291348	0.0741804	0.0403884	0.113951	-0.000520328	243.625	10.4334	243.9	245	-0.233646	2.67142	262	218	235.5	249.5	243.405	243.184	8.0625	239.726	0.891257	0.0289242	0.891715	0.895135	-0.14468	2.0244	0.940135	0.835135	0.869635	0.912635	0.890797	0.890336	0.0243569	0.993718	61.6818	2.67992	61.5419	61.2245	0.445763	2.90774	68.8073
3	-0.00313833	0.170512	-0.0411907	-0.0638652	2.69389	12.0784	0.954135	-0.177865	-0.104865	0.0251348	0.0764672	0.0412533	0.114911	-0.000533418	238.512	12.0978	238.613	240	-0.0733058	2.38545	262	214	228	245.25	238.211	237.909	9.88935	239.72	0.889635	0.0277798	0.889822	0.889135	-0.106228	2.08288	0.936135	0.835135	0.870135	0.911135	0.88921	0.888784	0.0234048	0.993198	63.0493	3.22648	62.9285	62.5	0.278951	2.42678	70.0935
3	-0.000977533	0.17082	-0.0386848	-0.0598652	2.68618	12.0088	0.940135	-0.177865	-0.102865	0.0271348	0.0754764	0.0357802	0.114991	-0.000535638	235	9.0176	235.656	237	-0.455687	2.37881	250	214	228	242	234.829	234.656	7.47619	239.697	0.888205	0.0295598	0.887832	0.886135	0.132535	2.0696	0.940135	0.835135	0.868635	0.910135	0.887725	0.887247	0.0244965	0.992673	63.9235	2.50259	63.696	63.2911	0.592723	2.56905	70.0935
3	-0.00169763	0.172279	-0.0390035	-0.0618652	2.65497	11.8841	0.940135	-0.208865	-0.104865	0.0311348	0.0766288	0.036429	0.116349	-0.000541448	232.857	8.97033	232.875	232	0.00814094	2.18512	250	214	227	241	232.688	232.519	7.51701	239.663	0.893902	0.0265203	0.894165	0.895135	-0.190668	2.8433	0.940135	0.824135	0.876135	0.910135	0.893516	0.893128	0.0211217	0.992179	64.5108	2.49088	64.4574	64.6552	0.130327	2.25839	70.0935
3	-0.000755733	0.173039	-0.0379503	-0.0598652	2.64916	11.8322	0.940135	-0.208865	-0.104865	0.0331348	0.0765168	0.0362045	0.116906	-0.00054252	227.977	8.77358	227.727	228	0.19529	2.14928	245	213	221.25	236	227.812	227.649	7.04705	239.604	0.893089	0.0298585	0.89487	0.893635	-0.388812	2.78152	0.940135	0.820135	0.875135	0.914135	0.892597	0.892099	0.0239091	0.991684	65.891	2.52316	65.9157	65.7895	-0.0674866	2.13956	70.4225
3	-0.000642033	0.171873	-0.0375404	-0.0598652	2.65464	11.8761	0.940135	-0.208865	-0.102865	0.0331348	0.0763468	0.0359733	0.116174	-0.000543017	225.512	9.63963	225.121	224	0.287136	2.28298	245	208	218.25	231.75	225.312	225.113	7.89616	239.534	0.88918	0.0296208	0.890282	0.893635	-0.32551	2.70698	0.940135	0.820135	0.871135	0.906135	0.888694	0.888204	0.0234979	0.991171	66.6332	2.82315	66.6863	66.9643	-0.133757	2.25047	72.1154
3	0.00170237	0.172893	-0.035045	-0.0578652	2.62532	11.7032	0.942135	-0.208865	-0.102865	0.0391348	0.0753813	0.0298434	0.117371	-0.00053179	219.773	10.2976	219.824	221	0.0241164	2.87155	243	198	213.5	226.5	219.537	219.3	7.92975	239.435	0.889957	0.0274849	0.892256	0.897135	-0.60086	2.96846	0.936135	0.820135	0.871635	0.907635	0.889536	0.88911	0.0221452	0.990665	68.3995	3.22047	68.2895	67.8733	0.231648	2.86008	75.7576
3	-0.00110193	0.175216	-0.0383363	-0.0598652	2.64602	11.7819	0.967135	-0.193865	-0.106865	0.0371348	0.077674	0.0290187	0.118616	-0.000534641	215.87	9.92776	215.412	216.5	0.344465	2.90688	242	198	208	221	215.648	215.428	7.75047	239.317	0.894752	0.0301983	0.894992	0.897135	-0.0561715	2.74902	0.965135	0.820135	0.872135	0.917135	0.894252	0.89375	0.0249181	0.990185	69.6288	3.16954	69.6858	69.2844	-0.11245	2.64859	75.7576
3	-0.00347463	0.178456	-0.0404154	-0.0618652	2.64365	11.835	1.02313	-0.245865	-0.111865	0.0371348	0.0800918	0.0279163	0.120727	-0.000549341	207.851	16.0461	208.857	208	-0.723643	4.41288	242	162	200.75	217	207.215	206.543	11.5138	239.16	0.904281	0.034085	0.901607	0.903135	0.509418	2.74686	0.987135	0.843135	0.878135	0.923135	0.903659	0.903044	0.0269852	0.989756	72.6239	6.10218	71.9085	72.1154	1.4121	5.86101	92.5926
3	0.00276517	0.180445	-0.0347359	-0.0538652	2.56184	11.4161	1.03113	-0.220865	-0.108865	0.0411348	0.0771564	0.0399113	0.122603	-0.000602711	228.116	17.0325	227.636	228	0.105471	2.66589	263	187	215	240.5	227.495	226.872	13.6128	238.359	0.926817	0.046767	0.926311	0.927135	0.115097	2.21031	1.03113	0.845135	0.891635	0.961135	0.925665	0.924517	0.0392273	0.984939	66.1165	4.96882	66.0505	65.7895	0.293432	3.06813	80.2139
3	0.00132357	0.182963	-0.035881	-0.0558652	2.52041	11.1798	1.03113	-0.220865	-0.111865	0.0411348	0.0794886	0.0365875	0.124943	-0.00059308	225	17.3701	224.618	223	0.17161	2.84442	263	187	213	232	224.346	223.693	13.3636	238.293	0.930846	0.043408	0.931165	0.932135	0.00860136	2.53481	1.03113	0.845135	0.902135	0.959135	0.929854	0.928861	0.0348286	0.984669	67.0563	5.19182	66.9241	67.2646	0.250227	2.94332	80.2139
3	0.00317267	0.182045	-0.0340106	-0.0518652	2.55848	11.3892	1.03113	-0.206865	-0.108865	0.0431348	0.0777733	0.0349176	0.12362	-0.000574251	219.111	16.5766	217.97	219	0.648752	3.52561	263	187	207.5	229	218.513	217.929	12.9136	238.197	0.928852	0.0432741	0.928458	0.931135	0.0609205	2.56436	1.03113	0.845135	0.901135	0.957135	0.927866	0.926879	0.0344253	0.984389	68.8298	5.04811	68.9368	68.4932	-0.201272	3.01054	80.2139
3	-0.00188393	0.182748	-0.0390875	-0.0598652	2.55648	11.363	1.03113	-0.232865	-0.113865	0.0391348	0.0818947	0.0402277	0.124498	-0.000580799	214.609	13.7056	213.824	212.5	0.42263	2.71152	249	187	204	223	214.186	213.77	11.4272	238.079	0.922092	0.0446279	0.922449	0.926135	-0.0832086	3.37785	1.03113	0.802135	0.897635	0.945635	0.921029	0.919958	0.0343857	0.984078	70.1689	4.40346	70.267	70.5886	-0.137525	2.54426	80.2139
3	-0.00138693	0.1828	-0.0383128	-0.0578652	2.54334	11.3617	1.06613	-0.232865	-0.115865	0.0411348	0.0819217	0.0346556	0.124866	-0.00058483	214.844	12.8946	214.212	214	0.331504	2.35428	244	192	205.5	223.5	214.47	214.099	10.8119	237.963	0.926157	0.0474269	0.924988	0.924635	0.25318	3.92156	1.06613	0.802135	0.899135	0.954135	0.924974	0.923794	0.0357637	0.983788	70.061	4.15023	70.1319	70.0935	-0.113767	2.24018	78.125
3	-0.00364783	0.185888	-0.0385308	-0.0578652	2.45976	11.0293	1.08313	-0.278865	-0.115865	0.0431348	0.0818476	0.0317037	0.126659	-0.000600145	212.848	15.5048	212.471	210	0.0977584	3.16667	249	174	204	224	212.294	211.738	12.1758	237.837	0.924369	0.0582924	0.917963	0.909135	0.807431	3.55075	1.08313	0.802135	0.885135	0.951635	0.92262	0.920919	0.0444065	0.983491	70.8423	5.21642	70.7193	71.4286	0.411383	3.74032	86.2069
3	0.00219377	0.185154	-0.0318506	-0.0538652	2.42288	10.8714	1.08313	-0.278865	-0.104865	0.0501348	0.0786129	0.0290505	0.126347	-0.000586176	218.2	18.7987	217.727	217	0.0788515	2.87168	264	174	204	230.25	217.405	216.605	15.3689	237.739	0.923157	0.0609905	0.917076	0.911135	0.697874	3.18309	1.08313	0.802135	0.878135	0.954135	0.921235	0.919361	0.0479367	0.98319	69.2505	6.05271	69.0815	69.1244	0.426681	3.30338	86.2069
3	-0.000227533	0.177234	-0.0378142	-0.0578652	2.70497	12.3834	1.06013	-0.222865	-0.104865	0.0331348	0.0777933	0.0585102	0.119036	-0.000633941	237.195	18.265	237.839	239	-0.332981	2.33455	268	194	226.25	251.25	236.494	235.777	14.9518	237.138	0.932492	0.0449421	0.929322	0.931135	0.560789	3.35841	1.06013	0.843135	0.899135	0.959135	0.93145	0.930423	0.0358503	0.975553	63.6195	5.08387	63.2479	62.7615	0.630201	2.75063	77.3196
3	0.00224507	0.172697	-0.0350715	-0.0558652	2.75914	12.7337	1.00613	-0.189865	-0.100865	0.0351348	0.0745624	0.0469807	0.115751	-0.000619546	242.65	15.8883	244.133	245.5	-0.590588	2.56668	268	209	232	255	242.128	241.59	12.735	237.166	0.923184	0.0372934	0.92178	0.917135	0.202624	2.49222	1.00613	0.843135	0.894385	0.952635	0.922451	0.921722	0.0309816	0.975291	62.0887	4.26118	61.5432	61.1	0.831869	2.90439	71.7703
3	0.000368167	0.174767	-0.0370596	-0.0578652	2.71446	12.4268	1.03113	-0.197865	-0.104865	0.0351348	0.0761662	0.0365508	0.117525	-0.000614608	238.22	18.2367	239	242	-0.330532	1.95586	268	204	222.75	253.25	237.524	236.816	15.4991	237.171	0.918754	0.0478896	0.920635	0.914135	-0.346288	3.06777	1.01213	0.789135	0.888135	0.957135	0.917517	0.916259	0.0385057	0.975009	63.3404	5.01043	62.9645	61.9835	0.521631	2.08578	73.5294
3	-0.00126813	0.175385	-0.0387991	-0.0598652	2.69962	12.2926	1.03113	-0.197865	-0.106865	0.0331348	0.0768793	0.0295651	0.118063	-0.000617875	235.881	17.2502	236.25	236.5	-0.153437	1.9687	266	204	223	251	235.258	234.629	14.6429	237.164	0.913437	0.047104	0.914468	0.913135	-0.252846	2.86984	1.01213	0.789135	0.881135	0.950135	0.912237	0.911022	0.0379838	0.974701	63.9306	4.76346	63.6755	63.432	0.359051	2.06573	73.5294
3	-0.00111053	0.174144	-0.0383688	-0.0598652	2.69322	12.3069	1.03513	-0.197865	-0.106865	0.0351348	0.0767064	0.0292924	0.117572	-0.000620338	236.439	19.1325	236.548	235	0.0554958	2.28867	281	204	222.75	251.25	235.682	234.923	16.0595	237.161	0.909897	0.0584356	0.910479	0.914135	-0.12105	2.99785	1.03513	0.766135	0.872135	0.948135	0.908046	0.906174	0.0462971	0.974377	63.8506	5.2053	63.6021	63.8298	0.235986	2.21066	73.5294
3	-0.00246163	0.175843	-0.0402638	-0.0618652	2.6766	12.1967	1.03513	-0.197865	-0.111865	0.0331348	0.0781426	0.0252651	0.119009	-0.000629545	239.878	21.8176	239.968	239	0.0417652	2.00764	281	204	223	256.25	238.907	237.934	18.4117	237.174	0.91554	0.0606417	0.916791	0.922135	-0.245421	2.84423	1.03513	0.766135	0.872135	0.948135	0.913548	0.911522	0.0480329	0.974082	63.0428	5.78228	62.7695	62.7615	0.227555	2.04102	73.5294
3	-0.00178563	0.174254	-0.0398663	-0.0618652	2.69384	12.2861	1.03513	-0.177865	-0.108865	0.0331348	0.0773745	0.0262199	0.117907	-0.000635325	246.65	20.669	247.533	248	-0.269183	2.27195	281	205	233	264	245.788	244.908	17	237.222	0.916476	0.0530465	0.916264	0.921135	-0.1468	3.61589	1.03513	0.766135	0.878135	0.942135	0.914962	0.913428	0.0397965	0.973794	61.2476	5.31869	60.7921	60.4927	0.582691	2.6284	73.1707
3	-0.0279528	0.408389	-0.0300102	-0.0408652	0.200726	4.24627	2.17913	-1.47487	-0.232865	0.202135	0.181002	0.0611604	0.301176	-0.00061034	187.423	39.929	188.325	180.5	-0.2143	2.90095	273	85	160	221	182.814	177.571	32.3018	235.292	0.759305	0.794825	0.915904	0.942135	-1.37472	4.37213	2.17913	-1.47287	0.747385	1.18463	0.930337	1.32301	0.551341	0.967721	84.4733	22.816	81.1895	83.1031	2.0548	8.65242	176.471
3	-0.0166243	0.488829	-0.0229919	-0.0158652	0.166609	3.79901	2.17913	-2.44987	-0.348865	0.295135	0.246489	0.0785301	0.380991	-0.000690409	171.579	37.8842	171.279	167	0.108211	3.5118	273	84	154	189	167.195	162.355	27.8079	234.973	0.615842	1.00064	0.765089	0.951635	-1.13373	3.60908	2.17913	-2.44987	0.182135	1.26613	0.939598	1.74606	0.772242	0.965962	92.39	24.6617	88.5701	89.8204	1.78468	6.95611	178.571
3	-0.0178518	0.545476	-0.0209672	-0.00686523	0.100821	3.701	2.60113	-2.44987	-0.391865	0.326135	0.277802	0.126148	0.426459	-0.000776217	161.967	40.7597	159.913	158.5	0.44433	3.11249	273	84	139	180.5	156.904	151.729	30.6622	234.608	0.40302	1.07262	0.511246	0.727135	-0.649812	2.46772	2.17913	-2.44987	-0.574115	1.21313	0.895099	2.89238	0.909094	0.963147	98.8603	27.0215	95.769	94.6382	1.14731	4.55229	178.571
3	-0.0159887	0.610464	-0.0190971	-0.0118652	0.111248	3.3737	2.60113	-2.44987	-0.431865	0.366135	0.314946	0.124179	0.480676	-0.000852279	154.094	38.4335	149.792	143	0.930925	3.95006	273	84	136	170	149.7	145.505	28.123	234.205	0.433627	1.11646	0.558808	0.818135	-0.714768	2.32942	2.16113	-2.44987	-0.588865	1.27763	0.99427	3.55974	0.949548	0.960499	103.089	25.1019	101.57	104.895	0.829774	4.57467	178.571
3	-0.0586472	0.718732	-0.0795906	-0.0948652	0.312389	3.61195	3.11713	-2.44987	-0.540865	0.382135	0.375406	0.101104	0.563488	-0.00114125	138.465	22.3976	136.509	138	0.662169	4.38943	204	84	123	149.5	136.723	134.987	16.075	233.727	0.591163	1.16154	0.67369	0.755135	-0.471397	2.68357	3.11713	-2.44987	-0.461865	1.47413	0.958268	1.56656	0.924604	0.958653	111.122	18.2615	110.597	108.696	0.943556	5.85893	178.571
3	0.0202676	0.864318	-0.0207564	-0.0428652	0.43795	3.38243	3.48313	-2.27887	-0.582865	0.550135	0.455379	0.126582	0.684585	-0.00103421	134.403	27.152	131.907	132.5	2.79718	17.1276	291	83	122	141	132.207	130.28	16.5251	233.23	0.71145	1.14479	0.745353	0.752135	-0.227539	2.32664	3.11713	-1.67087	-0.299865	1.55188	0.884426	0.420214	0.933316	0.957417	115.137	19.47	114.275	113.222	0.435805	5.85123	180.723
3	0.0207205	0.935741	-0.00947363	-0.0228652	0.256801	3.05968	3.48313	-3.02587	-0.656865	0.645135	0.510891	0.123276	0.753234	-0.000925436	132.88	38.2297	128.807	126	3.61365	20.5543	357	83	121	139	129.141	126.239	20.3957	232.728	0.739582	1.11686	0.770118	0.805635	-0.19804	2.35714	3.11713	-1.67087	0.0236348	1.55913	0.781645	0.379156	0.922278	0.956327	118.822	24.1396	117.26	119.048	0.157765	4.94194	180.723
3	0.0389279	0.968052	0.0242046	0.0311348	0.128006	2.95587	3.48313	-3.02587	-0.652865	0.709135	0.523297	0.105812	0.778856	-0.00072617	130.48	41.0288	124.719	125	3.09839	16.4297	357	83	116	136	125.959	122.41	23.4411	232.217	0.639372	1.14086	0.650445	0.628135	-0.145031	2.65982	3.11713	-2.50387	-0.0958652	1.47413	0.681881	0.360561	0.932789	0.954743	122.539	27.8558	121.877	120	0.0502896	3.59855	180.723
3	0.0682147	0.944897	0.0712724	0.105135	-0.0405627	3.18837	3.48313	-3.42687	-0.571865	0.688135	0.495163	0.111337	0.746581	-0.000381466	133.649	42.0132	128.5	130.5	2.71201	14.326	357	83	110	147	128.746	124.697	25.4039	231.724	0.449935	1.12975	0.472644	0.469135	-0.220505	2.91031	2.91113	-2.50387	-0.140115	1.22963	0.644457	0.394427	0.893536	0.952219	120.292	29.5204	119.017	114.944	0.249148	3.05489	180.723
3	0.0128298	0.905518	0.0242764	0.0521348	-0.156143	3.30364	3.13013	-3.42687	-0.563865	0.595135	0.45882	0.0815059	0.709508	-0.00031541	129.566	27.8665	127.983	128	1.07209	6.35883	248	83	119	140.5	126.787	124.094	19.0464	231.214	0.428615	1.1451	0.477187	0.521135	-0.289092	3.02796	3.13013	-2.50387	-0.189115	1.12763	0.702919	1.12819	0.90145	0.949601	120.876	25.4885	118.77	117.188	0.635933	3.18155	180.723
3	0.0194206	0.953636	0.0268588	0.0371348	-0.00653481	3.44859	4.00813	-3.42687	-0.571865	0.636135	0.471716	0.0764283	0.740761	-0.00021673	129.5	28.5192	126.759	126	1.81814	8.52287	248	83	115	139.5	126.841	124.455	18.5263	230.705	0.590356	1.24453	0.620486	0.781135	-0.137189	3.31065	4.00813	-2.50387	-0.114865	1.27138	0.81763	1.53783	0.955987	0.947804	120.525	23.1911	119.22	119.048	0.321215	4.06262	180.723
3	0.0275387	1.02409	0.02239	0.0331348	0.0693462	3.32096	4.00813	-3.72287	-0.627865	0.676135	0.506639	0.0794654	0.798572	-7.79527e-05	124.316	24.415	121.559	119	2.94801	15.8035	248	83	113	129.75	122.454	120.894	14.6217	230.173	0.653472	1.2912	0.714868	0.829635	-0.320683	3.22491	4.00813	-2.55087	-0.109365	1.39863	0.859141	1.05767	0.990178	0.946333	124.076	19.0378	123.971	126.05	-0.16973	5.72083	180.723
3	0.0344916	1.12684	0.0464949	0.0521348	-0.106805	3.4172	4.21813	-3.81487	-0.657865	0.767635	0.553759	0.0893731	0.877224	9.48948e-05	118.048	23.3426	115.54	115	3.80672	21.7094	248	83	110	122.75	116.389	115.089	12.1109	229.612	0.765516	1.32399	0.822416	0.971135	-0.235244	3.34106	4.21813	-2.55087	0.0101348	1.46813	0.871281	3.25714	1.01291	0.945429	130.333	18.213	130.145	130.435	-0.616675	7.55637	180.723
3	0.00326697	1.26605	0.0298342	0.0581348	-0.156706	3.11793	4.25613	-3.81487	-0.803865	0.839135	0.637832	0.125759	0.997962	0.000110755	116	23.7497	112.937	113	3.49532	19.2275	242	83	108.75	117.25	114.222	112.814	12.5882	229.044	0.584623	1.3624	0.659197	0.845135	-0.226612	3.22635	4.21813	-2.55087	-0.160865	1.40513	0.796162	-0.796618	1.07006	0.943625	132.963	19.564	133.145	132.743	-0.613287	6.31615	180.723
3	0.0118264	1.32444	0.0620274	0.139635	-0.288161	2.98481	4.25613	-3.81487	-0.856865	0.897135	0.694319	0.155265	1.055	0.000169333	115.929	18.8968	114.746	113	3.49501	24.7546	242	83	109.75	121.25	114.713	113.666	11.1405	228.479	0.50546	1.32531	0.613385	0.715135	-0.375268	3.04145	4.21813	-2.55087	-0.160865	1.42313	0.74678	-0.548989	1.05579	0.941434	131.965	17.2999	131.12	132.743	-0.105166	6.09825	180.723
3	-0.119068	1.42496	-0.0501928	0.0681348	-0.309248	2.70854	4.25613	-3.81487	-1.10387	0.882135	0.754543	0.202109	1.15326	-0.000426855	121.22	24.8432	118.855	120	3.79707	22.1239	267	83	110	126	119.393	117.954	12.8614	227.942	0.464159	1.36811	0.51469	0.578135	-0.163524	2.6821	4.21813	-2.41887	-0.358615	1.42238	0.787839	-0.448291	1.10504	0.939047	127.168	18.5747	126.685	125	-0.44565	6.97407	180.723
3	-0.149842	1.43769	-0.0949768	0.0171348	-0.233826	2.51899	4.25613	-3.81487	-1.16487	0.899135	0.810845	0.189207	1.18671	-0.00117393	128.377	32.7992	123.509	123	3.22676	14.9185	291	85	117.5	131	125.46	123.269	16.9081	227.445	0.378571	1.48495	0.431273	0.412135	-0.285988	2.61214	3.33213	-3.55487	-0.501865	1.33913	0.822107	-0.620575	1.18951	0.936245	121.685	20.9577	121.822	121.951	-0.618097	6.14482	176.471
3	0.0871698	1.47853	0.142692	0.274135	-0.260139	2.60389	4.34613	-3.81487	-0.982865	1.13813	0.850312	0.19154	1.2082	-0.000732213	127.533	29.1229	123.474	123	4.08597	21.8437	291	83	119	128	125.33	123.736	13.1271	226.945	0.69374	1.61102	0.795221	0.730635	-0.486513	2.956	4.15913	-3.58187	-0.0803652	1.96363	0.983726	4.05439	1.27319	0.935032	121.225	17.5651	121.674	121.951	-0.870628	9.92546	180.723
3	0.0830528	1.46488	0.123566	0.184135	-0.18477	2.57483	4.34613	-3.81487	-0.947865	1.15513	0.817234	0.145314	1.19574	-0.000313289	127.051	40.2511	120.69	121	3.9557	20.372	359	83	112	128	123.202	120.633	18.8172	226.446	0.646084	1.6005	0.708931	0.702135	-0.346452	2.86832	4.15913	-3.58187	-0.330115	1.98688	1.00171	1.30062	1.26957	0.933588	124.344	22.524	124.762	123.967	-0.88798	7.0182	180.723
3	0.134451	1.47383	0.175213	0.239135	-0.192437	2.71727	4.64413	-3.81487	-0.893865	1.20913	0.809713	0.121321	1.19134	0.000360534	124.367	47.0622	115.542	115	4.05038	20.045	371	83	107	126	119.466	116.495	22.5297	225.935	0.67836	1.65276	0.765585	0.705635	-0.386722	2.95027	4.15913	-3.58187	-0.263865	1.91513	1.05521	1.37402	1.28339	0.932312	128.761	24.4425	130.499	130.435	-1.33219	6.99994	180.723
3	-0.0230291	1.58318	0.0344448	0.0811348	-0.219115	2.61362	4.64413	-3.81487	-1.07887	1.16313	0.846351	0.166977	1.2802	0.000243585	116.694	42.198	110.365	109	4.95455	29.2644	371	83	103	119	112.753	110.426	18.4388	225.389	0.532786	1.70196	0.606463	0.652635	-0.251313	2.59335	4.15913	-3.58187	-0.643865	1.84313	1.0533	-25.4659	1.35588	0.930314	135.838	23.4511	136.565	137.615	-1.40839	8.09203	180.723
3	-0.241655	1.46471	-0.199616	-0.165865	-0.166912	2.7576	4.64413	-3.81487	-1.20687	0.780135	0.769059	0.18856	1.17381	-0.000965909	110.1	33.0845	105.324	105	5.82242	44.8661	371	83	98	112	107.384	105.627	15.2711	224.813	0.470344	1.5541	0.515381	0.560135	-0.175287	2.56187	4.03913	-2.98487	-0.599115	1.53438	0.922999	-1.36902	1.25593	0.928014	142.009	22.6582	143.18	142.857	-1.20343	6.96166	180.723
3	-0.255463	1.40564	-0.200789	-0.150865	-0.240382	2.94031	4.64413	-3.81487	-1.11287	0.681135	0.72304	0.340613	1.11337	-0.0022384	108.714	33.4977	103.159	103	5.67454	43.1786	371	83	95	110	105.886	104.062	15.8619	224.232	0.372591	1.56328	0.433935	0.548635	-0.191638	2.54626	4.03913	-2.98487	-0.783865	1.49163	0.920778	-1.20305	1.26531	0.925237	144.145	23.5001	146.222	145.631	-1.29319	6.62064	180.723
3	-0.0942232	1.33858	-0.046666	-0.0368652	-0.255215	3.0381	3.79113	-3.81487	-0.922865	0.826135	0.691081	0.453125	1.05613	-0.00269832	107.891	22.1585	104.557	103.5	2.53625	12.4261	221	83	95	114	106.093	104.599	14.4594	223.65	0.479952	1.47222	0.527367	0.651135	-0.216111	2.78366	3.75813	-2.98487	-0.398615	1.44138	0.853837	-1.21469	1.17295	0.923011	143.405	22.7497	144.655	144.931	-0.653974	3.88553	180.723
3	0.265428	1.42635	0.187025	0.194135	0.629444	4.03607	4.64413	-3.48487	-0.687865	1.05613	0.700315	0.317798	1.0842	-0.00135769	107.478	18.9531	105.029	105	2.68244	15.679	221	83	96	111	106.123	104.962	12.1172	223.07	0.699468	1.55319	0.678265	0.812135	0.0719267	3.05215	4.63413	-3.42887	-0.356115	1.79588	0.962935	-2.45391	1.21553	0.921893	142.908	20.2353	143.622	142.857	-0.536156	4.18801	180.723
3	0.0580521	1.5799	0.00710703	0.0231348	0.428585	3.63895	4.64413	-3.81487	-0.983865	0.994135	0.762888	0.175109	1.21231	-0.00106064	110.64	28.6103	105.836	106	4.54415	28.1857	305	83	99	111.25	108.34	106.762	14.1265	222.507	0.387901	1.70411	0.352502	0.454635	0.14081	3.01176	4.63413	-3.81487	-0.860865	1.28113	0.996664	-9.56253	1.34191	0.919223	140.499	21.1577	142.307	141.509	-1.50854	7.60037	180.723
3	-0.274902	1.93981	-0.260045	-0.183865	0.0873514	2.86552	4.64413	-3.81487	-1.51587	1.01113	0.987162	0.206745	1.53792	-0.00242984	115.435	38.8423	105.333	105	3.20019	13.0333	305	87	98	111.25	111.375	108.761	21.5568	221.972	0.249007	1.97021	0.269479	0.240135	-0.0551371	2.61924	4.63413	-3.81487	-0.980865	1.68213	1.07577	-1.7149	1.58201	0.915872	137.918	25.2143	143.007	142.857	-1.92695	6.65396	172.414
3	-0.923005	2.0646	-1.04779	-1.01987	0.490589	2.8041	4.64413	-3.81487	-2.57887	0.491135	1.25801	0.248025	1.68699	-0.00703272	109.308	36.6144	100.29	99	3.75921	17.004	305	87	95	106	105.745	103.584	18.3381	221.409	-0.431843	2.065	-0.522708	-0.549365	0.356576	2.46553	4.63413	-3.81487	-2.18337	0.932635	1.15495	0.531363	1.6745	0.909133	144.809	23.9842	149.926	151.515	-2.49655	9.29441	172.414
4	-0.00180172	0.270937	-0.0643181	-0.0936147	1.79662	6.93958	1.01739	-0.832615	-0.130615	-0.00661472	0.119141	-0.103234	0.179821	0.0022147	349.222	7.17546	349.381	350	-0.0425145	3.01563	366	334	346	354.5	349.151	349.08	5.39918	340.416	0.125635	0.0574396	0.125522	0.132385	-0.00333289	1.93718	0.232385	0.0163853	0.0738853	0.173885	0.109611	0.0881278	0.0494464	0.0808679	42.9701	0.88474	42.9401	42.8571	0.162697	2.98403	44.9102
4	-0.000993225	0.268629	-0.0616519	-0.0896147	1.80121	7.08735	1.01739	-0.832615	-0.126615	-0.00561472	0.115926	-0.0983014	0.177106	0.00219866	346.893	7.885	346.409	346.5	0.477048	2.48435	366	334	340.5	352.5	346.807	346.722	6.46429	340.449	0.126971	0.0543346	0.125719	0.133385	0.0369897	2.11656	0.232385	0.0163853	0.0858853	0.163635	0.112826	0.092505	0.0463591	0.0810984	43.2624	0.973898	43.3134	43.2901	-0.395096	2.36079	44.9102
4	-0.00352942	0.269436	-0.0643942	-0.0936147	1.79268	7.05226	1.00339	-0.832615	-0.128615	-0.00661472	0.120406	-0.117401	0.178365	0.00217002	348.071	8.54586	347.455	347.5	0.46916	2.51264	367	334	341	354	347.971	347.871	7.0102	340.487	0.124178	0.0491088	0.12429	0.121385	-0.0986769	2.25742	0.208385	0.0163853	0.0898853	0.158885	0.11183	0.0927684	0.0406136	0.0813138	43.1194	1.04798	43.1835	43.1656	-0.377827	2.38971	44.9102
4	-0.000140225	0.269374	-0.0618825	-0.0936147	1.80023	7.05977	1.00339	-0.820615	-0.124615	-0.00461472	0.118833	-0.10813	0.178669	0.00215847	348.429	8.95019	348.045	347	0.26929	1.85611	367	334	341	356.5	348.318	348.208	7.84694	340.526	0.121971	0.0469304	0.123766	0.121385	-0.318965	2.63994	0.208385	0.00538528	0.0898853	0.158385	0.106847	0.0663267	0.0388133	0.0815171	43.0777	1.09989	43.1151	43.228	-0.211153	1.8037	44.9102
4	-0.00128982	0.272576	-0.0636926	-0.0956147	1.77349	6.88784	1.00339	-0.830615	-0.126615	-0.00461472	0.122352	-0.110998	0.181843	0.00214123	348.357	9.69236	348.409	349	-0.151977	2.32632	367	326	341	356.5	348.227	348.096	8.28571	340.566	0.122834	0.04392	0.124957	0.121385	-0.476736	2.83872	0.185385	0.00538528	0.0903853	0.161385	0.108801	0.0676125	0.0366706	0.0817237	43.0916	1.20574	43.0707	42.9803	0.262189	2.45256	46.0123
4	-0.00469972	0.271301	-0.0669145	-0.0996147	1.76965	6.89918	1.00339	-0.835615	-0.128615	-0.00661472	0.123862	-0.115798	0.180761	0.00210703	345.786	12.3359	346.318	346	-0.232511	1.95709	367	321	335.5	356.5	345.572	345.357	10.8571	340.592	0.122661	0.0444835	0.125004	0.121385	-0.501926	2.70107	0.185385	0.00538528	0.0878853	0.161385	0.108361	0.067307	0.0375268	0.0819284	43.4333	1.56487	43.3429	43.3584	0.329598	2.04678	46.729
4	-0.00289052	0.269954	-0.0646047	-0.0976147	1.76362	6.87971	0.997385	-0.835615	-0.126615	-0.00261472	0.12189	-0.116077	0.18015	0.00208204	344.357	11.4963	344.864	342	-0.136246	2.01501	362	321	335.5	357	344.171	343.985	9.69388	340.61	0.122661	0.0450863	0.124528	0.113385	-0.408007	2.64389	0.185385	0.00538528	0.0893853	0.161385	0.108278	0.0672841	0.0382854	0.0821321	43.6066	1.46475	43.522	43.8596	0.238232	2.12916	46.729
4	0.000626775	0.271788	-0.0618471	-0.0956147	1.74835	6.75069	0.997385	-0.835615	-0.126615	0.00138528	0.120828	-0.117795	0.182274	0.00207476	344.321	11.5183	344.5	342.5	-0.0495136	2.2635	366	321	335.5	352	344.135	343.949	9.55867	340.629	0.132247	0.0426034	0.132433	0.131385	0.00685949	1.61172	0.206385	0.0593853	0.0918853	0.174385	0.125203	0.118028	0.0376504	0.0823826	43.6111	1.46428	43.5641	43.7957	0.175481	2.32376	46.729
4	0.00476948	0.26873	-0.0569642	-0.0876147	1.76554	6.86486	1.01739	-0.835615	-0.122615	0.00338528	0.114611	-0.11972	0.179368	0.00208824	348.357	11.9201	348.955	349.5	-0.410801	2.458	366	321	341.5	357	348.158	347.958	9.68878	340.668	0.13173	0.0504914	0.133147	0.133385	-0.0478352	2.43162	0.241385	0.0343853	0.0938853	0.174385	0.120413	0.106543	0.0410226	0.0826294	43.1087	1.49914	43.0101	42.9185	0.545321	2.65754	46.729
4	0.00517448	0.268759	-0.0560914	-0.0876147	1.76828	6.85968	1.01739	-0.816615	-0.122615	0.00338528	0.114231	-0.110571	0.179399	0.00210367	351.815	9.16531	352	352	-0.269272	2.09982	366	333	344	358.5	351.699	351.583	7.53909	340.723	0.130457	0.0491098	0.130703	0.132385	0.0914181	2.66057	0.241385	0.0343853	0.0973853	0.175385	0.119919	0.1069	0.0389235	0.0828685	42.6642	1.12031	42.6294	42.6136	0.348655	2.15698	45.045
4	-0.00386572	0.272375	-0.0623417	-0.0896147	1.66224	6.65524	1.01739	-1.01461	-0.128615	-0.00261472	0.120818	-0.120981	0.181526	0.00207382	336.893	29.7251	341.909	348	-1.27087	3.36524	366	265	331.5	357	335.52	334.032	22.5816	340.704	0.128765	0.0616664	0.126528	0.131385	0.225735	2.72393	0.263385	0.00338528	0.0913853	0.174885	0.106218	0.0517123	0.0481332	0.083098	44.9059	4.49604	44.0225	43.1038	1.47239	3.87821	56.6038
4	-0.00529872	0.273532	-0.0592677	-0.0836147	1.54084	6.37239	1.01739	-1.01461	-0.134615	0.0113853	0.117227	-0.108049	0.182537	0.00203696	327.103	27.3004	330.619	330	-0.724461	2.69785	365	265	313.5	349.25	325.951	324.744	21.6029	340.636	0.112552	0.0696766	0.112294	0.117885	0.0580916	2.7579	0.263385	-0.0256147	0.0713853	0.148385	0.0825147	0.175302	0.0548333	0.0832453	46.1902	4.15234	45.4728	45.4545	1.02568	3.23788	56.6038
4	-0.00244312	0.273216	-0.0545443	-0.0776147	1.48366	6.29935	1.00339	-1.01461	-0.130615	0.0203853	0.113042	-0.0954688	0.182258	0.00201456	323.7	24.1677	326.864	328.5	-0.882553	3.16106	359	265	314	339	322.783	321.82	18.16	340.552	0.12074	0.0708169	0.122037	0.129385	-0.0914059	2.54849	0.263385	-0.0256147	0.0788853	0.165385	0.0899874	0.208092	0.0571821	0.0834327	46.61	3.7664	45.9551	45.6622	1.19115	3.73364	56.6038
4	0.00286368	0.277388	-0.0503807	-0.0766147	1.47022	6.13557	1.00339	-1.01461	-0.126615	0.0283853	0.114183	-0.106894	0.186932	0.0020188	324.433	24.8883	327.5	328.5	-0.803766	3.04946	361	265	314	340	323.466	322.451	18.7756	340.471	0.121772	0.0750181	0.123429	0.129385	-0.0972122	2.15029	0.263385	-0.0256147	0.0618853	0.175885	0.0886757	0.192519	0.0631238	0.0836244	46.5186	3.8485	45.8734	45.6622	1.12673	3.6165	56.6038
4	-0.000424025	0.279169	-0.0564722	-0.0706147	1.47944	6.30549	1.00739	-1.09161	-0.149615	0.0203853	0.114221	-0.0980758	0.186509	0.00146148	324.433	19.2527	328.136	328.5	-1.33532	4.02762	349	275	323	337	323.849	323.23	13.5556	338.987	0.125385	0.0613585	0.116777	0.117385	1.11386	4.0866	0.294385	0.0423853	0.0813853	0.147885	0.112206	0.0999805	0.0443226	0.080902	46.4066	3.00733	45.7453	45.6622	1.55381	4.56438	54.5455
4	0.00114648	0.276511	-0.0545555	-0.0726147	1.46659	6.31036	1.00739	-1.09161	-0.142615	0.0193853	0.113994	-0.0996717	0.185035	0.00145991	322.733	18.8861	325.818	325.5	-1.16816	3.85557	349	275	321	336	322.172	321.582	13.0889	338.906	0.136869	0.062815	0.130081	0.125385	0.755741	3.0847	0.294385	0.0423853	0.0933853	0.169135	0.123296	0.110171	0.0485952	0.0811818	46.6444	2.94966	46.0697	46.0831	1.42524	4.40947	54.5455
4	-0.00146742	0.277532	-0.0580957	-0.0896147	1.47602	6.25982	1.00739	-1.09161	-0.140615	0.0203853	0.120654	-0.118275	0.187237	0.00144527	321.867	18.3016	324.909	324	-1.2134	4.04194	349	275	321	333	321.338	320.782	12.52	338.82	0.144901	0.0638336	0.140559	0.137385	0.480155	2.57136	0.294385	0.0423853	0.0968853	0.192885	0.130798	0.116473	0.0518231	0.0815004	46.7608	2.87478	46.1929	46.2967	1.47237	4.5762	54.5455
4	-0.00197422	0.274818	-0.058413	-0.0936147	1.49334	6.30853	0.968385	-1.09161	-0.130615	0.0163853	0.123229	-0.132514	0.185527	0.00142817	323.333	18.9506	326.818	328	-1.2687	3.91962	348	275	321	336	322.767	322.169	13.5333	338.743	0.152063	0.0599697	0.147864	0.137385	0.526076	2.55768	0.294385	0.0633853	0.107135	0.196885	0.140702	0.129709	0.0494089	0.0818532	46.5594	2.96506	45.9307	45.7321	1.49685	4.46693	54.5455
4	-0.00519172	0.271243	-0.0642198	-0.0996147	1.59477	6.48702	0.960385	-0.901615	-0.128615	0.00538528	0.12622	-0.144995	0.182957	0.00139508	332.276	8.8192	332.238	333	-0.0499631	2.02584	347	316	324.5	338.5	332.163	332.049	7.28181	338.711	0.144052	0.048044	0.145522	0.136385	-0.0586765	1.65894	0.212385	0.0633853	0.106385	0.193385	0.135582	0.126676	0.0421111	0.0821642	45.174	1.20182	45.1625	45.045	0.130081	2.0396	47.4684
4	-0.0110161	0.269596	-0.0683891	-0.103615	1.62834	6.63566	0.960385	-0.901615	-0.128615	-0.00461472	0.128606	-0.149094	0.180751	0.00133302	334.586	7.93508	334.952	335	-0.300247	2.16327	347	318	329	341	334.495	334.403	6.56599	338.69	0.142252	0.0459683	0.142476	0.136385	0.0247287	1.81046	0.216385	0.0633853	0.106385	0.185385	0.134522	0.126404	0.0395911	0.0824647	44.856	1.07226	44.793	44.7761	0.375893	2.22436	47.1698
4	-0.00750952	0.273503	-0.0655237	-0.0956147	1.60694	6.4299	0.960385	-0.901615	-0.128615	0.00138528	0.128685	-0.148243	0.184658	0.00128881	335.517	8.30499	336.476	337	-0.700747	2.51926	347	317	330.75	341.25	335.417	335.315	6.63496	338.674	0.110985	0.165573	0.137022	0.136385	-4.54008	23.7267	0.216385	-0.729615	0.0923853	0.179385	0.139264	0.127874	0.07204	0.0826073	44.734	1.12754	44.5899	44.5104	0.776046	2.61987	47.3186
4	-0.00791742	0.274453	-0.0658702	-0.0916147	1.60424	6.41028	0.997385	-0.907615	-0.140615	0.00138528	0.12807	-0.141352	0.185187	0.00124278	333.759	8.24472	334.19	335	-0.334796	2.0524	347	317	326	340	333.66	333.56	6.90369	338.649	0.111285	0.166208	0.138976	0.145385	-4.49325	23.4	0.216385	-0.729615	0.0923853	0.179385	0.138419	0.12543	0.0745933	0.0827507	44.9694	1.12091	44.8969	44.7761	0.403651	2.10603	47.3186
4	-0.000804725	0.276962	-0.0587122	-0.0836147	1.57863	6.32122	0.999385	-0.907615	-0.138615	0.0113853	0.122974	-0.127161	0.187276	0.00123254	333.034	8.42396	333.048	334	0.00799238	2.13971	350	317	326	339.25	332.932	332.829	7.13674	338.621	0.114752	0.166121	0.142385	0.148385	-4.56188	23.8344	0.216385	-0.729615	0.0983853	0.179385	0.143193	0.131222	0.0729356	0.0829107	45.0682	1.14095	45.051	44.9102	0.0764589	2.13204	47.3186
4	0.000705675	0.276488	-0.0580319	-0.0816147	1.60795	6.36025	0.999385	-0.907615	-0.138615	0.00738528	0.12174	-0.12088	0.186811	0.0012299	336.143	10.1715	336.045	336	0.127116	2.41059	358	317	329	343.5	335.995	335.847	8.15306	338.609	0.112627	0.168454	0.141004	0.150385	-4.49941	23.1386	0.214385	-0.729615	0.0923853	0.184385	0.14244	0.130767	0.0741831	0.0830593	44.6632	1.34887	44.6556	44.6429	-0.00374566	2.37813	47.3186
4	0.00399248	0.274975	-0.0527307	-0.0766147	1.5847	6.42942	0.999385	-0.907615	-0.128615	0.0153853	0.115965	-0.116401	0.184975	0.00124372	339.759	9.78576	339.048	339	0.434835	2.13829	359	326	331	347	339.624	339.49	7.9239	338.615	0.146352	0.0448872	0.148567	0.154385	-0.241988	1.77186	0.214385	0.0573853	0.109385	0.187385	0.138816	0.130483	0.0395689	0.0833757	44.184	1.25853	44.2579	44.2478	-0.354798	2.07265	46.0123
4	0.00200938	0.2753	-0.0555938	-0.0786147	1.60489	6.4873	0.999385	-0.940615	-0.128615	0.00738528	0.117056	-0.129226	0.18457	0.00124754	342.321	9.14109	342.045	342	0.0979939	1.93711	359	328	334.5	350	342.204	342.087	7.75	338.633	0.139834	0.0435198	0.138481	0.125385	0.144479	1.55166	0.214385	0.0733853	0.100885	0.183385	0.133157	0.126641	0.0392224	0.083658	43.8486	1.169	43.8711	43.86	-0.0260574	1.90393	45.7317
4	-0.00568852	0.272975	-0.0624107	-0.0856147	1.59453	6.61505	0.970385	-0.940615	-0.130615	-0.00361472	0.120907	-0.133964	0.181551	0.00121286	339.379	9.77758	339.286	339	0.0792985	2.40711	359	319	332.75	346.5	339.243	339.108	7.79786	338.637	0.125152	0.0410984	0.120976	0.111385	0.629945	2.10064	0.199385	0.0613853	0.0963853	0.158385	0.119043	0.113452	0.0343044	0.0838655	44.2337	1.27369	44.2253	44.2478	0.041594	2.45116	47.0219
4	-0.000392225	0.275244	-0.0574351	-0.0856147	1.55971	6.4607	0.970385	-0.940615	-0.126615	0.00738528	0.119606	-0.125671	0.184495	0.00120484	340.414	9.59731	340.524	339	-0.0697995	2.62329	359	319	334.75	347.25	340.283	340.152	7.49108	338.646	0.121452	0.0370619	0.116476	0.111385	0.832452	2.96003	0.199385	0.0613853	0.0963853	0.133385	0.116404	0.111719	0.0281467	0.0840534	44.098	1.24803	44.0616	44.2478	0.207339	2.73008	47.0219
4	-0.0102563	0.277631	-0.0631949	-0.0816147	1.52342	6.56831	1.05739	-0.958615	-0.153615	0.0183853	0.106657	-0.0856836	0.182604	0.000835843	350.259	11.677	351.143	351	-0.546257	2.36369	369	325	346	358	350.069	349.877	9.43484	337.87	0.0427067	0.142885	0.0682489	0.0673853	-4.03839	19.9019	0.137385	-0.638615	0.0233853	0.115385	0.0590142	-0.185557	0.0727781	0.0838839	42.8722	1.45784	42.7418	42.735	0.651646	2.48691	46.1538
4	0.00269358	0.27792	-0.0501217	-0.0606147	1.50728	6.44785	1.07139	-0.928615	-0.149615	0.0363853	0.0974816	-0.0997614	0.183285	0.000845132	349.296	12.4462	350.429	351	-0.703468	2.86336	369	319	343	358	349.079	348.858	9.74486	337.927	0.0478138	0.144572	0.0763398	0.0738853	-4.00258	19.5735	0.137385	-0.638615	0.0303853	0.119385	0.073592	0.154639	0.0731735	0.0837036	42.9975	1.57486	42.8283	42.735	0.850951	3.13152	47.0219
4	0.00609728	0.275446	-0.0456891	-0.0626147	1.49998	6.56439	1.07139	-0.938615	-0.142615	0.0423853	0.0988318	-0.146395	0.181626	0.000871392	350.107	13.4697	350.727	351	-0.312427	2.83161	378	319	342	361	349.855	349.6	10.6709	337.988	0.0624542	0.143712	0.0885281	0.0963853	-4.18402	21.0077	0.171385	-0.638615	0.0588853	0.123385	0.0864337	0.0746309	0.0676243	0.0835973	42.9062	1.67677	42.7943	42.735	0.510196	2.99589	47.0219
4	0.00833768	0.275148	-0.0431551	-0.0646147	1.48369	6.46896	1.07139	-0.938615	-0.134615	0.0423853	0.101079	-0.139457	0.182198	0.000908724	346.5	14.8461	346.364	343	0.162038	2.15465	378	319	335.5	359	346.194	345.89	12.6429	338.031	0.0671784	0.145413	0.0925758	0.100385	-4.11816	20.5935	0.171385	-0.638615	0.0536353	0.129885	0.091281	0.0809513	0.0703948	0.0835152	43.3664	1.85098	43.3487	43.7322	-0.0202519	2.12899	47.0219
4	-0.000488025	0.293727	-0.037755	-0.0546147	1.08395	5.8573	1.16239	-1.33761	-0.136615	0.0513853	0.104388	-0.139799	0.19379	0.00090174	336.828	22.7832	339.19	338	-1.03761	4.85789	378	265	329.25	352.5	336.041	335.206	15.8573	338.025	0.101819	0.0835735	0.102431	0.107885	-0.111323	3.74092	0.311385	-0.105615	0.0423853	0.144385	0.0923464	0.0799338	0.0633378	0.0836067	44.7485	3.32137	44.2663	44.3787	1.6527	6.86135	56.6038
4	0.00314008	0.297545	-0.0316747	-0.0546147	1.0093	5.57626	1.16239	-1.33761	-0.124615	0.0783853	0.109926	-0.119876	0.199315	0.000912932	325.4	21.1132	326.682	331	-0.702944	3.44861	362	265	311	338	324.714	324.001	17.0133	337.962	0.117289	0.0810627	0.11682	0.119385	-0.109058	3.84831	0.311385	-0.105615	0.0673853	0.168385	0.102528	0.0814691	0.0612612	0.0837751	46.2962	3.18827	45.9902	45.3176	1.1298	4.69336	56.6038
4	0.00107968	0.300413	-0.0344335	-0.0546147	1.00008	5.41139	1.16239	-1.33761	-0.126615	0.0803853	0.112603	-0.141233	0.202999	0.000913765	317.3	17.4774	317.545	314	-0.471091	4.13776	352	265	307	330	316.824	316.336	13.5867	337.858	0.117998	0.0807782	0.116733	0.121385	-0.0878107	3.87241	0.311385	-0.105615	0.0673853	0.162885	0.105071	0.0885576	0.0613923	0.0839463	47.4179	2.71894	47.2831	47.7712	1.00462	5.5596	56.6038
4	-0.00600082	0.303292	-0.0418094	-0.0566147	0.979846	5.32188	1.16239	-1.33761	-0.159615	0.0783853	0.115698	-0.129469	0.20578	0.000879192	311.387	15.3464	310.652	310	0.109477	5.75256	352	265	304	318.75	311.02	310.651	10.1915	337.726	0.11126	0.0814948	0.11051	0.0913853	0.057924	3.75298	0.311385	-0.105615	0.0693853	0.145385	0.0910071	-2.77894	0.0621797	0.0840828	48.2858	2.40918	48.3062	48.3871	0.631668	6.8008	56.6038
4	-5.93248e-05	0.286329	-0.0467211	-0.0646147	1.26004	5.65481	1.07539	-0.983615	-0.145615	0.0603853	0.114185	-0.12894	0.195186	0.0008745	311.548	9.96942	310.696	310	0.782655	3.42447	340	296	304	316.5	311.396	311.247	7.76275	337.595	0.0994165	0.0591202	0.0983019	0.0913853	0.106951	4.16863	0.253385	-0.0546147	0.0733853	0.134385	0.0850211	-0.750043	0.0426602	0.0841595	48.1933	1.50893	48.2968	48.3871	-0.619437	3.07224	50.6757
4	-0.00598992	0.281335	-0.0550681	-0.0786147	1.35868	5.95733	1.03039	-0.983615	-0.140615	0.0283853	0.114804	-0.123705	0.189276	0.000840178	315.452	11.9996	314.304	314	0.574033	2.58897	343	298	307	323	315.234	315.018	9.75026	337.484	0.094604	0.0518202	0.0974269	0.0913853	-0.57643	3.81541	0.197385	-0.0546147	0.0693853	0.134385	0.0823175	-0.951585	0.0397188	0.0842117	47.6163	1.77772	47.7505	47.7707	-0.436447	2.4063	50.3356
4	-0.00728942	0.277308	-0.0577747	-0.0856147	1.43315	6.16488	0.989385	-0.983615	-0.132615	0.0143853	0.119502	-0.105668	0.185274	0.00079953	317.419	12.0907	316.565	317	0.403308	2.30301	343	299	309.25	325.5	317.198	316.98	9.81478	337.384	0.0932915	0.0595312	0.0933436	0.0873853	0.0755608	3.61001	0.235385	-0.0546147	0.0633853	0.119385	0.0763343	0.47289	0.0439004	0.0842571	47.3217	1.77984	47.4128	47.3186	-0.277083	2.19689	50.1672
4	-0.00146542	0.27271	-0.0566715	-0.0896147	1.49526	6.31558	0.989385	-0.938615	-0.126615	0.0163853	0.120173	-0.127851	0.183168	0.000788205	316.935	13.2513	316.739	316	0.121327	2.36248	343	291	310	325.5	316.668	316.401	10.6431	337.282	0.0762915	0.169773	0.100885	0.0983853	-4.3119	22.819	0.235385	-0.791615	0.0633853	0.148385	0.0976331	0.0762394	0.0769922	0.0842173	47.4082	1.97913	47.3895	47.4684	0.0476593	2.39786	51.5464
4	0.00257628	0.270197	-0.0563845	-0.0936147	1.56018	6.43855	0.989385	-0.863615	-0.120615	0.0143853	0.119078	-0.126384	0.181629	0.000797145	319.1	14.6154	318.864	317.5	0.206508	2.58411	352	291	310	329	318.778	318.457	11.7133	337.191	0.0788369	0.173404	0.10282	0.0883853	-4.20381	21.9386	0.235385	-0.791615	0.0598853	0.155385	0.0874135	0.0475127	0.0817045	0.0841904	47.1021	2.14746	47.0754	47.2442	0.00151022	2.55063	51.5464
4	0.000577975	0.271581	-0.0594278	-0.0976147	1.55114	6.33363	0.941385	-0.863615	-0.124615	0.0113853	0.122897	-0.142953	0.183385	0.000796049	321.867	16.6002	321.5	318	0.168417	2.07441	352	291	310	337	321.454	321.044	14.1156	337.114	0.080095	0.174497	0.104516	0.0883853	-4.14078	21.5199	0.235385	-0.791615	0.0528853	0.157885	0.0869493	0.0467517	0.0848075	0.0841699	46.7226	2.39916	46.7122	47.1698	-0.00271312	2.14215	51.5464
4	-0.0124937	0.26884	-0.0749418	-0.107615	1.84575	7.09262	0.989385	-0.828615	-0.134615	-0.0216147	0.128428	-0.139549	0.178254	0.000391772	345.857	52.4367	355.591	357.5	-4.67384	23.8976	374	84	350.5	360.5	337.546	318.494	21.949	336.255	-0.0134768	0.248451	0.0245281	0.0673853	-1.67511	5.94381	0.245385	-0.775615	-0.131615	0.143385	0.143891	1.48143	0.182882	0.0874427	47.0967	25.8001	42.1983	41.9581	4.98287	25.9025	178.571
4	-0.0123684	0.269354	-0.0747054	-0.107615	1.83751	7.09502	0.989385	-0.828615	-0.134615	-0.0216147	0.12815	-0.137503	0.178354	0.000327971	343.143	51.8771	352.909	356.5	-4.67863	23.9259	372	84	348.5	359	334.971	316.316	21.8469	336.29	0.00359217	0.25089	0.0475281	0.0883853	-1.79918	6.21457	0.245385	-0.775615	-0.131615	0.199635	0.144539	0.494284	0.182778	0.0870234	47.4209	25.7365	42.5244	42.0758	4.98285	25.9024	178.571
4	-0.00794042	0.269332	-0.0697446	-0.103615	1.82721	7.07696	0.989385	-0.812615	-0.126615	-0.0146147	0.124829	-0.13412	0.178346	0.000286629	341.643	51.7739	350.955	351.5	-4.61919	23.5673	372	84	341	359.5	333.521	315.066	21.8929	336.316	0.0616267	0.245834	0.126528	0.106385	-2.54873	8.86731	0.245385	-0.775615	0.0673853	0.207885	0.146168	0.140171	0.14229	0.0868964	47.6091	25.7053	42.7691	42.6743	4.97923	25.8795	178.571
4	-0.00368162	0.268182	-0.0655014	-0.0996147	1.7962	7.06805	0.976385	-0.812615	-0.122615	-0.0126147	0.12104	-0.130551	0.177367	0.000266787	349.607	11.5256	349.727	351	-0.209149	2.18355	372	331	341	358.5	349.423	349.238	9.26276	336.383	0.14742	0.0644668	0.146861	0.125385	0.0848191	1.36794	0.247385	0.0573853	0.0898853	0.210885	0.132865	0.118888	0.0599001	0.087199	42.9507	1.42815	42.916	42.735	0.316826	2.16977	45.3172
4	-0.00309952	0.270595	-0.0645459	-0.101615	1.73472	6.81132	0.976385	-0.812615	-0.124615	-0.00261472	0.123067	-0.137747	0.180738	0.000249956	344.821	11.544	344.5	345	0.10495	1.65245	365	327	333	354.5	344.635	344.45	10.1786	336.425	0.150971	0.066707	0.152861	0.179385	-0.176497	1.43953	0.247385	0.0403853	0.0851353	0.210885	0.134086	0.11617	0.0611867	0.0875179	43.5477	1.45438	43.5742	43.4797	-0.0424548	1.62978	45.8716
4	-0.00120842	0.270131	-0.0622011	-0.0996147	1.72486	6.81806	0.974385	-0.812615	-0.122615	-0.000614725	0.12097	-0.122788	0.180168	0.000242664	341.571	10.0312	341.091	340	0.31669	1.96666	361	327	332	349.5	341.43	341.29	8.39796	336.451	0.144971	0.0634921	0.145481	0.152385	-0.110185	1.50637	0.247385	0.0403853	0.0748853	0.200635	0.12936	0.112983	0.0568419	0.0878052	43.9509	1.28042	43.9982	44.118	-0.242438	1.91624	45.8716
4	-0.00535902	0.277833	-0.062253	-0.0996147	1.59521	6.40591	0.993385	-0.952615	-0.124615	0.00338528	0.125456	-0.127345	0.185984	0.000214655	338.379	10.645	338.333	338	-0.347876	3.24721	356	309	331	347.25	338.216	338.052	8.46136	336.46	0.141252	0.0676954	0.143022	0.146385	-0.338806	2.55426	0.249385	-0.0276147	0.0803853	0.197385	0.1264	0.143341	0.0557422	0.0880724	44.3719	1.41564	44.3521	44.3787	0.560695	3.75566	48.5437
4	-0.012971	0.29742	-0.0557522	-0.0976147	1.1228	6.12826	1.13939	-1.33961	-0.134615	0.0363853	0.120426	-0.100793	0.196232	-0.000347274	325.433	26.7964	325.273	322	0.0859079	2.56734	378	275	308	340	324.365	323.293	21.4622	337.315	0.107934	0.0892976	0.11395	0.109385	-1.01873	5.04271	0.272385	-0.165615	0.0623853	0.168135	0.111101	0.10687	0.0646243	0.0970594	46.3975	3.85307	46.2149	46.5843	0.296877	2.67131	54.5455
4	-0.00274842	0.295529	-0.0441495	-0.0776147	1.12033	6.26725	1.13939	-1.33961	-0.122615	0.0403853	0.109652	-0.0970148	0.192239	-0.00035928	336.931	23.6582	337.619	336	-0.276465	2.52705	378	280	318	356	336.115	335.284	19.3769	337.313	0.120519	0.0909758	0.130249	0.129385	-1.33384	5.54708	0.272385	-0.165615	0.0843853	0.173385	0.125649	0.12419	0.0627911	0.0971767	44.7382	3.23865	44.5267	44.6429	0.604929	3.07474	53.5714
4	-0.00499272	0.292284	-0.046323	-0.0836147	1.15428	6.45404	1.13939	-1.33961	-0.120615	0.0363853	0.10924	-0.0971537	0.188833	-0.000382447	347.036	20.7176	349.5	352.5	-1.40015	5.44493	378	280	338	357.5	346.401	345.723	15.023	337.362	0.118868	0.0889549	0.128338	0.117385	-1.42346	6.14086	0.272385	-0.165615	0.103885	0.169635	0.127276	0.130362	0.0548442	0.0972852	43.3873	2.86372	42.9559	42.5533	1.87096	7.12599	53.5714
4	-0.00128502	0.295669	-0.0438698	-0.0816147	1.15711	6.34509	1.13939	-1.33961	-0.118615	0.0383853	0.109145	-0.100959	0.191564	-0.00038696	350.893	18.9958	353.591	354	-2.22276	9.01329	378	280	350.5	359	350.351	349.757	10.9464	337.43	0.116627	0.0869342	0.124433	0.117385	-1.45292	6.53417	0.272385	-0.165615	0.103885	0.147385	0.12696	0.135104	0.0509061	0.0973819	42.8869	2.67235	42.4325	42.3732	2.71452	11.0667	53.5714
4	0.00386858	0.280215	-0.0531246	-0.0916147	1.43072	6.76529	1.06539	-1.19261	-0.116615	0.0163853	0.114645	-0.107504	0.184054	-0.000365682	343.679	39.7567	351.318	353	-4.61221	23.4886	366	146	346.5	356	340.067	334.036	17.2194	337.461	0.134075	0.0908008	0.120004	0.117385	3.94574	19.635	0.569385	0.0493853	0.0993853	0.143385	0.119557	0.110277	0.0447444	0.0975654	44.9054	11.3892	42.7098	42.4929	4.92739	25.5419	102.74
4	-0.000770425	0.28094	-0.0591659	-0.0956147	1.44588	6.67653	0.999385	-1.19261	-0.120615	0.00438528	0.120322	-0.0995561	0.185294	-0.000367706	343.429	39.8928	350.636	351.5	-4.53878	23.0588	368	146	343	358	339.805	333.774	17.2143	337.491	0.125523	0.0924062	0.111861	0.115385	3.94347	19.766	0.569385	0.0443853	0.0841353	0.143385	0.109592	0.0992659	0.0463282	0.0977051	44.9406	11.3912	42.7958	42.6743	4.91464	25.4627	102.74
4	-0.00361122	0.283025	-0.0607814	-0.0956147	1.41382	6.57516	0.999385	-1.19261	-0.124615	0.00738528	0.123571	-0.101142	0.187276	-0.000383924	341.357	40.931	348.864	350	-4.08399	20.0128	374	146	339.5	358	337.632	331.574	19.3469	337.51	0.127247	0.093212	0.114242	0.115385	3.78268	18.8079	0.569385	0.0443853	0.0766353	0.149385	0.110511	0.0994098	0.0496314	0.0978529	45.2388	11.4293	43.0215	42.8575	4.78851	24.614	102.74
4	0.03103	0.296078	-0.0210798	-0.0726147	1.14838	5.41216	1.05739	-1.27961	-0.109615	0.0903853	0.114333	-0.11677	0.207915	-0.000729464	322.467	31.3388	326.773	337.5	-0.794163	2.25246	366	255	295	345	320.907	319.26	27.0089	337.252	0.107256	0.215802	0.141516	0.129385	-2.43569	11.3731	0.528385	-0.789615	0.0828853	0.198385	0.157329	0.14692	0.117965	0.0955902	46.9836	4.98895	46.1278	44.4445	0.985019	2.63617	58.8235
4	0.00492648	0.271895	-0.0520261	-0.0856147	1.6033	6.75931	0.997385	-0.894615	-0.114615	0.0113853	0.110991	-0.110929	0.179787	-0.000701184	340.286	13.405	341.773	342	-2.18372	10.4955	366	287	337	347	340.015	339.725	7.88776	337.267	0.067937	0.246213	0.120052	0.115385	-3.02709	11.0944	0.284385	-0.795615	0.0781353	0.174885	0.132628	0.108529	0.124228	0.0954519	44.1533	1.92216	43.8965	43.8596	2.73382	12.7629	52.2648
4	0.0131688	0.276186	-0.0476255	-0.0836147	1.59038	6.61429	0.997385	-0.839615	-0.114615	0.0183853	0.109045	-0.117665	0.183905	-0.000631834	342.964	7.81016	342.455	342.5	0.760609	3.82745	366	331	336.5	348	342.879	342.795	6.10714	337.296	0.0784542	0.177252	0.1031	0.106385	-4.27835	21.9435	0.263385	-0.795615	0.0698853	0.139635	0.10004	0.0749827	0.0770725	0.0953669	43.7579	0.981388	43.811	43.7957	-0.616909	3.45203	45.3172
4	0.00161618	0.271993	-0.0584289	-0.0936147	1.6096	6.8397	0.991385	-0.853615	-0.120615	0.00338528	0.115863	-0.122954	0.179416	-0.000620594	337.714	9.22098	338.045	337	-0.248305	2.48187	354	319	333	344.5	337.592	337.47	7.26531	337.298	0.069868	0.175349	0.0945281	0.0863853	-4.2889	22.0272	0.263385	-0.795615	0.0536353	0.131385	0.090742	0.0678659	0.0767824	0.0952394	44.4484	1.22365	44.3864	44.5104	0.363149	2.55539	47.0219
4	0.00239198	0.27409	-0.0573193	-0.0956147	1.54789	6.60502	0.991385	-0.853615	-0.120615	0.0113853	0.11784	-0.12352	0.182399	-0.000605532	334.276	8.67631	334.048	335	0.161104	2.26946	352	319	327	340.75	334.167	334.059	6.81807	337.283	0.0663186	0.170072	0.0937944	0.0973853	-4.51733	23.5615	0.175385	-0.795615	0.0423853	0.133385	0.0860733	0.0636593	0.0758844	0.0950948	44.9022	1.16209	44.9159	44.7761	-0.0665292	2.23705	47.0219
4	0.00146898	0.273562	-0.0572395	-0.0956147	1.496	6.56208	0.984385	-0.853615	-0.120615	0.0128853	0.117702	-0.122366	0.181794	-0.000595159	331.1	7.76531	330.636	331.5	0.529877	3.12011	352	319	325	336	331.013	330.926	6.23333	337.252	0.095353	0.0524821	0.0956461	0.0863853	0.0850012	1.55007	0.175385	0.0163853	0.0513853	0.154885	0.0784864	0.0607261	0.0464162	0.0950961	45.3274	1.05172	45.3757	45.249	-0.407348	2.89077	47.0219
4	0.00147358	0.271334	-0.0570703	-0.0956147	1.50817	6.58097	0.984385	-0.853615	-0.120615	0.0113853	0.11686	-0.12019	0.180389	-0.000584815	328.897	6.54296	328.714	327	0.296246	1.99599	343	319	324	335	328.834	328.772	5.74792	337.21	0.100485	0.053579	0.100658	0.0943853	0.0535626	1.34438	0.175385	0.0243853	0.0513853	0.158385	0.0847476	0.0696043	0.0491	0.0951231	45.6244	0.902874	45.6415	45.8716	-0.243678	1.94973	47.0219
4	0.00770508	0.274288	-0.0495781	-0.0896147	1.4375	6.33536	1.02639	-0.882615	-0.118615	0.0363853	0.114839	-0.117501	0.184363	-0.000543366	323.467	14.6587	326.545	325.5	-1.57788	5.04238	343	282	324	332	323.129	322.774	9.68444	337.141	0.0796111	0.160159	0.100255	0.102385	-4.10014	21.469	0.278385	-0.719615	0.0513853	0.159385	0.0948478	0.0753108	0.078154	0.0950455	46.4722	2.27659	45.9471	46.0831	1.78562	5.62801	53.1915
4	-0.000391725	0.273813	-0.0554489	-0.0936147	1.39425	6.30521	1.02639	-0.903615	-0.124615	0.0283853	0.118981	-0.141241	0.183568	-0.000542608	316.29	16.5714	318.391	324	-0.785507	2.4301	337	282	304.25	326	315.858	315.413	13.7544	337.037	0.0705103	0.15852	0.0911769	0.0698853	-3.93552	20.6957	0.278385	-0.719615	0.0458853	0.149385	0.0838122	0.0700708	0.0795	0.0949228	47.5567	2.60564	47.1644	46.2963	0.912655	2.6293	53.1915
4	0.00357888	0.274769	-0.0522073	-0.0936147	1.3888	6.16481	1.02639	-0.903615	-0.124615	0.0343853	0.118624	-0.136037	0.185787	-0.000522	314.467	15.6948	316.682	321	-0.785932	2.43062	336	282	304	326	314.077	313.677	12.9378	336.924	0.0714175	0.161736	0.0935592	0.0983853	-3.84898	19.8428	0.278385	-0.719615	0.0413853	0.148385	0.0823796	0.0626823	0.0843538	0.0948053	47.8198	2.49006	47.4133	46.729	0.907265	2.62489	53.1915
4	0.00186738	0.275461	-0.0533295	-0.0936147	1.36532	6.13853	1.02639	-0.903615	-0.126615	0.0363853	0.119793	-0.128114	0.186173	-0.000510053	315.484	16.3928	317.304	321	-0.635857	2.52206	345	282	304.25	326.75	315.062	314.629	13.3736	336.817	0.0695415	0.158857	0.0911769	0.0963853	-3.90341	20.4214	0.278385	-0.719615	0.0428853	0.147385	0.0788213	0.0889407	0.081709	0.094679	47.6752	2.5719	47.3219	46.729	0.802868	2.67054	53.1915
4	-0.00459282	0.273381	-0.0601035	-0.0996147	1.39477	6.24899	0.956385	-0.903615	-0.128615	0.0183853	0.12335	-0.14015	0.183745	-0.000530467	319.581	13.3311	321.261	323	-0.940155	3.78699	345	285	314	328	319.304	319.019	10.0895	336.731	0.089604	0.061007	0.0914686	0.0963853	-0.255971	1.8247	0.177385	-0.0356147	0.0303853	0.144385	0.0689832	0.0742076	0.0532676	0.0946536	47.0191	2.05032	46.7122	46.4396	1.17438	4.2059	52.6316
4	-0.00328462	0.272347	-0.0610641	-0.0996147	1.45847	6.3789	0.956385	-0.876615	-0.128615	0.0143853	0.122421	-0.133556	0.182592	-0.000544238	323.433	9.0007	323.773	323.5	-0.165153	3.23275	345	302	319	329	323.312	323.19	6.76667	336.664	0.0924498	0.0574885	0.0908201	0.0943853	0.178623	2.21003	0.222385	-0.00861472	0.0461353	0.136885	0.0713697	0.0734535	0.0481915	0.0946426	46.4124	1.30066	46.3401	46.368	0.34365	3.25316	49.6689
4	-4.24248e-05	0.273452	-0.0572786	-0.0956147	1.44016	6.3301	0.956385	-0.876615	-0.126615	0.0183853	0.119653	-0.138109	0.183432	-0.000541729	323.1	7.8974	323.864	323	-0.700205	3.26376	336	302	319	329	323.006	322.91	5.90667	336.596	0.104256	0.0635771	0.100603	0.0963853	0.361848	2.24161	0.222385	-0.00861472	0.0573853	0.136885	0.0828265	0.0977394	0.0513985	0.0946907	46.4526	1.15669	46.3237	46.4396	0.831352	3.52395	49.6689
4	-0.00615472	0.265595	-0.0659605	-0.0976147	1.74974	7.04307	0.964385	-0.808615	-0.128615	-0.00661472	0.118891	-0.112459	0.174924	-0.000553518	353.571	9.49631	354.227	353	-0.411145	2.53383	367	334	349.5	362.5	353.447	353.323	7.32653	336.337	0.130454	0.0505985	0.130576	0.127385	-0.0231703	1.62625	0.212385	0.0423853	0.0838853	0.173385	0.11989	0.108714	0.0453817	0.0970703	42.4541	1.15443	42.36	42.4929	0.521302	2.6732	44.9102
4	-0.00340102	0.267156	-0.0629389	-0.0976147	1.6761	6.80365	0.964385	-0.816615	-0.126615	0.00138528	0.11842	-0.113719	0.177346	-0.000567755	347.857	12.7387	348.545	350	-0.384873	2.30484	367	322	339	356	347.63	347.4	10.2347	336.395	0.128799	0.0515513	0.12729	0.127385	0.147949	1.78055	0.220385	0.0423853	0.0838853	0.171135	0.118084	0.10709	0.0445256	0.0972289	43.1779	1.60706	43.0644	42.8571	0.510593	2.41614	46.5839
4	-0.00153232	0.265844	-0.0593047	-0.0956147	1.61708	6.73136	0.958385	-0.897615	-0.122615	0.00938528	0.116183	-0.115387	0.17679	-0.000572578	340.414	16.7386	340.762	339	-0.366724	2.83523	367	299	330.25	353	340.011	339.601	13.3246	336.415	0.128719	0.0517909	0.123613	0.110385	0.594374	2.08798	0.237385	0.0573853	0.0883853	0.179385	0.119209	0.110652	0.0440222	0.0973864	44.1694	2.2251	44.0545	44.2478	0.629195	3.28158	50.1672
4	-0.000652025	0.264502	-0.0581941	-0.0936147	1.6127	6.76037	0.949385	-0.897615	-0.120615	0.00738528	0.113606	-0.125069	0.175214	-0.000572975	341.448	17.9396	341.429	344	-0.165294	2.84867	376	299	330.25	353	340.989	340.526	14.2259	336.44	0.125419	0.0472225	0.119567	0.106885	0.821126	2.54411	0.237385	0.0633853	0.0903853	0.160385	0.117704	0.111026	0.0393089	0.0975265	44.0495	2.35202	43.972	43.6047	0.459774	3.17333	50.1672
4	-0.00193252	0.26336	-0.0603121	-0.0956147	1.6428	6.82918	0.945385	-0.897615	-0.120615	0.00538528	0.114367	-0.130154	0.174424	-0.000579773	345.179	19.9816	346.182	349.5	-0.425621	2.38337	376	299	329.5	359.5	344.61	344.031	16.5944	336.484	0.122903	0.0434434	0.116004	0.111385	1.07456	3.48793	0.237385	0.0633853	0.0918853	0.143385	0.116428	0.110811	0.033503	0.0976534	43.6007	2.60277	43.4057	42.9207	0.645017	2.75777	50.1672
4	-0.00271492	0.26083	-0.0607031	-0.0956147	1.69163	7.04568	0.958385	-0.897615	-0.118615	0.00138528	0.112052	-0.111914	0.171316	-0.000590449	351.821	18.033	354.545	355	-1.34808	4.56399	376	299	348.5	362	351.353	350.861	12.6837	336.56	0.124144	0.0400577	0.118052	0.111385	1.04301	3.39298	0.237385	0.0803853	0.0938853	0.149885	0.118681	0.113989	0.03239	0.0977858	42.752	2.36818	42.3386	42.2535	1.62392	5.409	50.1672
4	-0.00126652	0.265288	-0.060063	-0.0956147	1.68042	6.83401	0.958385	-0.853615	-0.120615	0.00538528	0.114134	-0.109578	0.175582	-0.000593829	355.815	10.5868	355.952	355	-0.0269505	2.41958	376	334	350.25	362	355.663	355.511	8.38683	336.656	0.126457	0.0376907	0.124522	0.119385	0.368597	1.69478	0.187385	0.0803853	0.0913853	0.156385	0.121183	0.116247	0.0326531	0.0979292	42.1928	1.25869	42.1573	42.2535	0.153197	2.48444	44.9102
4	-0.00337172	0.270998	-0.0556167	-0.0856147	1.35208	6.36889	0.949385	-0.994615	-0.130615	0.0203853	0.113421	-0.106496	0.179903	-0.00070976	331.793	6.10842	331.333	332	0.482349	2.63487	346	323	326.75	335.25	331.739	331.685	4.84899	336.808	0.0873186	0.0392937	0.0867489	0.0863853	0.0960236	1.85418	0.154385	0.0243853	0.0633853	0.121385	0.0775516	0.0671117	0.0328622	0.0988548	45.2236	0.825936	45.2771	45.1807	-0.40752	2.53293	46.4396
4	-0.00247072	0.271705	-0.0553175	-0.0856147	1.37207	6.3923	0.949385	-0.994615	-0.130615	0.0173853	0.112793	-0.109629	0.180018	-0.000718564	331.069	6.51882	330.762	331	0.328515	2.77382	346	318	326	335.25	331.007	330.946	5.24376	336.78	0.0938853	0.0373462	0.0949762	0.0953853	-0.160458	1.92122	0.154385	0.0243853	0.0653853	0.125385	0.0851788	0.0750051	0.0313667	0.0988299	45.3247	0.887638	45.3558	45.3172	-0.232302	2.71381	47.1698
4	-0.00218442	0.273617	-0.0557043	-0.0876147	1.3453	6.22456	0.935385	-0.994615	-0.132615	0.0213853	0.115632	-0.104286	0.182914	-0.000725894	325.276	12.2413	326.81	327	-0.88968	3.6978	346	292	322	333.25	325.048	324.815	8.91795	336.722	0.0921519	0.0413577	0.0913398	0.0853853	0.118411	1.82878	0.162385	0.0243853	0.0633853	0.127385	0.0820016	0.0711827	0.0350178	0.0987965	46.1802	1.80441	45.9134	45.8716	1.1043	4.11544	51.3699
4	-0.00449142	0.274138	-0.0560061	-0.0876147	1.29118	6.21753	0.935385	-0.994615	-0.130615	0.0203853	0.115733	-0.0998317	0.182355	-0.000744721	325.2	12.4163	326.273	326	-0.707332	3.52411	346	292	319	333	324.966	324.728	8.98667	336.665	0.0906433	0.0391135	0.0896027	0.0823853	0.254398	1.95829	0.162385	0.0243853	0.0618853	0.126885	0.0817842	0.0723942	0.0328803	0.0987558	46.1925	1.81988	45.9896	46.0123	0.940516	3.94055	51.3699
4	0.000231075	0.297635	-0.0345209	-0.0706147	0.821151	5.77187	1.13539	-1.48361	-0.124615	0.0733853	0.114509	-0.131243	0.197705	-0.000739842	323.633	20.8765	324.5	324.5	-0.396176	3.07535	362	271	312	336	322.968	322.287	15.3489	336.599	0.101418	0.102614	0.103429	0.0943853	-0.89418	5.35837	0.280385	-0.215615	0.0618853	0.152885	0.106958	0.0982055	0.0686805	0.0987691	46.5424	3.11804	46.2818	46.2251	0.781901	3.68432	55.3506
4	0.00522658	0.297131	-0.0286615	-0.0646147	0.796559	5.7414	1.13539	-1.48361	-0.116615	0.0823853	0.112006	-0.144753	0.197694	-0.00071001	322.767	22.6604	323.682	323.5	-0.231715	2.41353	362	271	310	344	321.986	321.193	17.8489	336.53	0.110643	0.104896	0.115864	0.115385	-1.05697	5.27398	0.280385	-0.215615	0.0638853	0.160885	0.115436	0.10542	0.0743788	0.0988285	46.7009	3.36698	46.4352	46.368	0.535832	2.83934	55.3506
4	0.000856675	0.297408	-0.032937	-0.0686147	0.815751	5.76285	1.13539	-1.48361	-0.122615	0.0783853	0.114795	-0.1717	0.198158	-0.000702177	329.067	22.5846	331.591	332	-0.696587	2.93498	362	271	315	348	328.289	327.483	18.2622	336.493	0.111676	0.103607	0.116429	0.115385	-1.1218	5.57482	0.280385	-0.215615	0.0638853	0.155885	0.118416	0.111492	0.0706493	0.0988927	45.8039	3.33569	45.3104	45.1807	1.02077	3.7116	55.3506
4	-0.00326082	0.313759	-0.0502387	-0.0876147	1.16402	5.2068	1.07539	-1.19061	-0.159615	0.0713853	0.136474	-0.1267	0.219553	-0.000840598	286.515	39.2039	282.8	268	0.556847	1.84862	368	236	253.25	324	284.016	281.635	34.8962	333.502	0.11815	0.201847	0.144501	0.146385	-3.00698	15.0224	0.358385	-0.822615	0.0553853	0.224385	0.129812	0.0885914	0.120644	0.100381	53.2605	6.86761	53.6351	55.9701	-0.355033	1.63263	63.5593
4	-0.0119305	0.322919	-0.0550714	-0.0856147	1.01332	4.83638	1.09839	-1.19061	-0.184615	0.0803853	0.143132	-0.136361	0.229712	-0.000896048	269.806	24.7615	265.464	262.5	1.34619	3.84169	332	236	254.5	271.5	268.777	267.821	18.0972	333.183	0.108115	0.20231	0.132978	0.129385	-2.6265	13.1771	0.358385	-0.822615	0.0466353	0.266385	0.119752	0.0984105	0.128091	0.10042	56.0075	4.63546	56.6415	57.1447	-1.05628	3.34705	63.5593
4	-0.00597732	0.338904	-0.0441709	-0.0646147	0.839007	4.52782	1.14639	-1.33061	-0.200615	0.104385	0.145081	-0.152994	0.243712	-0.000921454	255.579	15.6579	257.5	259	-0.988194	3.92896	282	210	250	265	255.09	254.578	11.6454	332.795	0.0997442	0.202254	0.118247	0.142385	-2.32279	12.3079	0.462385	-0.822615	0.0353853	0.193385	0.115592	0.0993876	0.129133	0.100417	58.9211	3.88489	58.3044	57.9151	1.36194	4.88962	71.4286
4	-0.00938282	0.347857	-0.0413798	-0.0586147	0.65879	4.28382	1.14639	-1.34161	-0.209615	0.123385	0.152669	-0.195629	0.253521	-0.000963761	232.262	36.7782	234.562	248.5	-0.444953	1.64953	282	172	196	260	229.241	226.076	32.8912	332.292	0.0735946	0.200541	0.0892641	0.0803853	-1.93893	10.6656	0.462385	-0.822615	0.0218853	0.151885	0.109424	0.0971451	0.126799	0.100282	66.3495	11.5005	65.113	60.3644	0.662331	1.87656	87.2093
4	-0.00829072	0.345639	-0.0222754	-0.0276147	0.240148	4.16635	1.14639	-1.49461	-0.209615	0.160385	0.154017	-0.222595	0.255613	-0.0010004	209.191	41.6495	205.343	190	0.485567	1.55904	282	166	172	259.25	205.319	201.702	37.4541	331.677	0.0843436	0.167628	0.0928297	0.107885	-0.361517	3.00398	0.462385	-0.326615	0.0313853	0.176885	0.130505	0.180988	0.126087	0.100203	74.3671	13.7432	75.0726	78.9474	-0.302745	1.40844	90.3614
4	-0.000653825	0.343145	0.00387408	0.00538528	-0.182761	4.07306	1.14639	-1.49461	-0.196615	0.198385	0.158632	-0.268899	0.258096	-0.000998663	182.547	31.8147	175.308	172	1.49968	4.33255	274	153	161	191.5	180.18	178.126	24.1979	330.931	0.103237	0.181519	0.110585	0.142385	-0.209527	3.06391	0.563385	-0.326615	0.0443853	0.218385	0.15346	0.261254	0.137774	0.100218	84.21	12.0784	86.2245	87.2093	-1.01435	3.03081	98.0392
4	0.00111758	0.333983	0.0182857	0.0183853	-0.539821	3.89352	0.956385	-1.49461	-0.180615	0.222385	0.161784	-0.263584	0.25574	-0.000988082	163.95	13.9082	162	160	1.00598	3.61525	204	143	152.5	172	163.397	162.87	11.3783	330.096	0.0770902	0.264353	0.107319	0.113385	-2.12036	10.714	0.563385	-1.18661	-0.0503647	0.226885	0.163312	0.295871	0.174246	0.100102	92.098	7.30829	92.8573	93.7647	-0.650689	2.75016	104.895
4	0.00762478	0.322227	0.0280811	0.0243853	-0.718278	4.0895	0.749385	-1.49461	-0.165615	0.228385	0.156245	-0.281152	0.246411	-0.000945017	157.968	7.37512	157.37	156.5	0.432889	2.40323	173	143	152	162	157.8	157.635	5.99584	329.236	0.052671	0.2869	0.0970874	0.113385	-1.97574	8.42129	0.563385	-1.18661	-0.0436147	0.224385	0.139687	-0.114576	0.192676	0.0998651	95.1567	4.37242	95.4039	95.8476	-0.258677	2.38489	104.895
4	0.0124924	0.321367	0.0227306	0.00738528	-0.488929	4.01703	0.858385	-1.40361	-0.165615	0.222385	0.154214	-0.21682	0.244638	-0.00087783	157.935	9.1129	156.543	156	1.94909	7.75896	192	143	152	161	157.693	157.466	6.02185	328.379	0.0329884	0.306325	0.0825129	0.0923853	-2.14428	8.534	0.563385	-1.18661	-0.0326147	0.178885	0.110442	0.217738	0.189552	0.0995308	95.2586	5.00848	95.8722	96.1538	-1.46233	6.12226	104.895
4	0.000284175	0.328205	-0.00376259	-0.0276147	-0.117963	3.82462	0.910385	-1.23361	-0.178615	0.188385	0.153286	-0.219099	0.247274	-0.00087202	166.4	17.0634	164.87	160	0.667949	1.86545	196	143	152	188	165.573	164.782	14.8467	327.569	-0.00176227	0.294764	0.0466742	0.0473853	-2.26408	8.91839	0.491385	-1.18661	-0.0421147	0.145385	0.0860098	0.134861	0.174938	0.0990243	91.0293	8.79767	91.5851	93.75	-0.528231	1.80919	104.895
4	-0.00794482	0.345394	-0.0214917	-0.0506147	0.0820934	3.82791	0.943385	-1.57861	-0.196615	0.161385	0.158787	-0.214173	0.257625	-0.000907384	172.825	15.4725	172.349	164	0.246168	1.486	196	145	160	190	172.151	171.488	14.1951	326.796	-0.00118369	0.229	0.0334989	0.0263853	-2.53141	11.1096	0.319385	-1.04561	-0.0416147	0.119385	0.0717683	0.174866	0.137529	0.0985233	87.4696	7.7043	87.5143	91.4634	-0.119005	1.56555	103.448
4	-0.0191919	0.367978	-0.032039	-0.0626147	0.0817896	3.69901	1.08239	-1.57861	-0.217615	0.160385	0.170742	-0.194479	0.27496	-0.000998807	171.246	17.0433	170.884	164	0.183772	1.41604	196	149	156	190	170.419	169.603	15.6356	326.018	0.0112473	0.216707	0.0362262	0.0313853	-2.13188	11.2369	0.408385	-1.04561	-0.0706147	0.140385	0.0876855	0.0540908	0.143334	0.0980869	88.442	8.69463	88.404	91.4634	-0.0653141	1.4286	100.671
4	-0.0160775	0.382091	-0.0238547	-0.0456147	-0.0390001	3.65649	1.08239	-1.57861	-0.229615	0.185385	0.177655	-0.280543	0.287622	-0.0010742	163.672	19.3181	161.978	156	0.556555	1.68038	196	141	148	188	162.591	161.556	17.089	325.206	0.0245143	0.241684	0.0404288	0.0408853	-1.01757	5.92615	0.528385	-0.952615	-0.0876147	0.173385	0.123146	0.296708	0.179282	0.097719	92.8468	10.3648	93.4317	96.1538	-0.42027	1.60547	106.383
4	-0.00307782	0.387246	-0.00167179	-0.0106147	-0.211742	3.65391	1.08239	-1.59161	-0.219615	0.212385	0.178647	-0.326647	0.293051	-0.00108422	151.266	13.6268	148.708	148	1.51404	5.00522	193	132	142	156.5	150.707	150.189	9.95898	324.336	0.00443143	0.335558	0.0456914	0.0943853	-2.08749	10.0099	0.528385	-1.59161	-0.0931147	0.195635	0.14764	-0.0406028	0.230408	0.0972526	99.8741	8.06301	101.062	101.351	-1.08931	3.82881	113.636
4	0.00996068	0.38736	0.0179334	0.0143853	-0.327931	3.73219	1.08239	-1.59161	-0.198615	0.228385	0.173299	-0.454781	0.291069	-0.00102899	145.059	5.85619	144.827	145	0.211614	2.27721	158	132	140	150	144.943	144.827	4.97405	323.44	0.0291969	0.329951	0.0753265	0.121385	-2.24095	10.7309	0.528385	-1.59161	-0.0783647	0.210385	0.161188	-0.045903	0.22722	0.0969123	103.572	4.1584	103.655	103.448	-0.0630499	2.25757	113.636
4	0.0143904	0.377733	0.0237939	0.0113853	-0.372629	3.91049	1.06139	-1.59161	-0.173615	0.220385	0.161829	-0.31365	0.279553	-0.000951897	146.279	8.45505	145.346	145	1.75497	8.62086	186	132	140	151.5	146.052	145.837	6.29109	322.554	0.00841426	0.344025	0.0642676	0.106385	-2.20561	9.62017	0.528385	-1.59161	-0.0856147	0.175385	0.142963	-0.0423197	0.227471	0.0964698	102.855	5.49829	103.316	103.448	-1.12206	5.48371	113.636
4	0.00865648	0.367415	0.00937101	-0.00861472	-0.179308	3.94994	1.06139	-1.59161	-0.176615	0.193385	0.155418	-0.353387	0.26936	-0.000903856	154.143	18.1026	150.617	150	1.27774	3.843	206	132	140	161.5	153.181	152.298	13.7188	321.712	-0.0216928	0.369146	0.0599478	0.0823853	-2.4211	9.16529	0.427385	-1.59161	-0.0666147	0.158385	0.124439	-0.0406608	0.229857	0.095879	98.4914	10.2729	100.027	100	-0.897818	2.91263	113.636
4	0.00654108	0.376717	-0.000598191	-0.0196147	0.00883534	3.86025	1.09239	-1.54161	-0.185615	0.185385	0.160442	-0.46236	0.276134	-0.000866631	164.593	18.9665	163.267	160	0.478057	2.11857	206	137	150.25	180.75	163.548	162.534	16.2229	320.927	-0.0256981	0.328811	0.043994	0.0733853	-2.03802	7.02334	0.454385	-1.24661	-0.0821147	0.154385	0.127653	0.348151	0.217281	0.0952711	92.2884	10.25	92.4798	93.75	-0.180494	1.92503	109.489
4	-0.0149498	0.390459	-0.0260673	-0.0456147	0.0833923	3.77059	1.10839	-1.56861	-0.215615	0.162385	0.172735	-0.405159	0.287076	-0.000937047	166.678	17.0268	164.867	162	0.644745	2.3088	206	140	154	180.75	165.853	165.059	14.4884	320.155	-0.121965	0.418514	-0.0326365	0.0398853	-1.58135	4.37883	0.454385	-1.30361	-0.115615	0.106885	0.130206	0.447	0.299437	0.0941849	90.8764	8.82565	91.4517	92.5926	-0.380909	2.05239	107.143
4	-0.00200672	0.395449	-0.0140986	-0.0316147	0.111784	3.57235	1.10839	-1.56861	-0.215615	0.189385	0.176562	-3.11898	0.294402	-0.000942395	161.683	20.8127	160.391	155.5	0.288462	2.5697	206	108	146	179.5	160.375	159.072	17.3744	319.363	-0.123074	0.454397	-0.0275258	0.0673853	-1.35875	3.52255	0.454385	-1.30361	-0.142365	0.145385	0.158255	0.151815	0.347053	0.0930986	94.297	12.2346	94.2515	96.464	0.506619	4.25364	138.889
4	-0.00236812	0.416001	-0.00297979	-0.0106147	-0.22138	4.07514	1.10839	-2.35561	-0.227615	0.218385	0.185778	-2.26315	0.310264	-0.000949524	150.667	17.0748	148.38	146	0.778951	3.4173	195	108	139	156	149.753	148.873	13.0606	318.519	-0.127958	0.490332	-0.0495951	0.0713853	-1.14334	3.01834	0.515385	-1.30361	-0.237865	0.196885	0.199446	0.177674	0.38878	0.0919934	100.757	10.8992	101.513	102.74	0.000375704	4.211	138.889
4	0.00319278	0.406355	0.00917794	0.00138528	-0.377571	4.25376	1.10839	-2.35561	-0.211615	0.224385	0.179976	-0.712904	0.301881	-0.000928812	142.913	9.18237	142.49	141	-0.0595489	5.70299	171	108	137	148.5	142.618	142.317	6.92376	317.641	-0.0920719	0.48185	0.00844297	0.0853853	-1.36631	3.48228	0.515385	-1.30361	-0.114615	0.206385	0.188604	0.135447	0.370466	0.091073	105.399	7.02712	105.4	106.383	1.15484	9.17506	138.889
4	0.0141711	0.389462	0.0190063	0.00638528	-0.428578	4.56172	1.03639	-2.35561	-0.184615	0.222385	0.170637	-0.490952	0.287075	-0.000853313	143.618	9.94166	143.115	142.5	-0.00125952	4.62562	171	108	137	150.5	143.275	142.926	7.6064	316.771	-0.0564263	0.434596	0.0473461	0.0823853	-1.56857	4.2261	0.515385	-1.29961	-0.00336472	0.202135	0.15295	0.0724902	0.317015	0.0903355	104.949	7.49096	104.991	105.264	0.957591	7.72653	138.889
4	0.00193838	0.392739	-0.00135379	-0.0236147	-0.311354	4.55954	1.01339	-2.35561	-0.208615	0.206385	0.173703	-0.266002	0.289018	-0.000839355	150.121	14.6377	148.28	146	0.779497	2.7953	186	130	138	160	149.447	148.801	12.1662	315.938	-0.0664207	0.415552	0.0270912	0.0733853	-1.66907	4.7488	0.515385	-1.29961	-0.0756147	0.168135	0.135687	0.0899005	0.292224	0.0895517	100.806	9.27444	101.577	102.74	-0.466595	2.25904	115.385
4	-0.00355992	0.385784	-0.018065	-0.0416147	0.0592527	3.8236	1.12139	-1.39061	-0.217615	0.179385	0.169558	-0.2435	0.284026	-0.000852957	159.656	15.3535	159.511	160	0.0837307	2.04153	191	132	146	172.25	158.928	158.201	12.645	315.157	-0.0655986	0.356555	0.0279722	0.0383853	-2.08632	6.32085	0.272385	-1.27561	-0.0726147	0.106385	0.0907092	0.0457591	0.233783	0.088776	94.8159	9.1743	94.4439	93.75	0.212585	2.0804	113.636
4	-0.0141166	0.398791	-0.0282285	-0.0456147	0.05726	3.78055	1.12139	-1.56861	-0.235615	0.168385	0.176843	-0.260142	0.293917	-0.000919276	162.721	12.0445	161.778	160	0.508172	2.25356	191	144	152.75	172.25	162.292	161.872	9.98979	314.394	-0.0943889	0.384675	0.00616788	0.0263853	-1.79872	5.14411	0.315385	-1.27561	-0.157615	0.115385	0.105403	0.0541087	0.266801	0.0878602	92.666	6.66353	92.9485	93.75	-0.292293	2.08468	104.167
4	-0.0126951	0.416378	-0.0226231	-0.0336147	-0.00478732	3.7503	1.26139	-1.77461	-0.248615	0.195385	0.185732	-0.248753	0.309631	-0.000978155	158.063	16.0059	157.574	158	0.202747	1.95005	191	132	146	171.5	157.271	156.486	13.5268	313.613	-0.12774	0.473468	-0.0339897	0.0213853	-1.53466	4.78765	0.561385	-1.77461	-0.187115	0.180385	0.150622	0.0989451	0.343453	0.0867822	95.8551	9.6428	95.697	94.9367	0.0715822	1.92877	113.636
4	-0.0123134	0.419729	-0.0138485	-0.0166147	-0.152924	3.80778	1.26139	-1.77461	-0.238615	0.212385	0.188216	-0.324948	0.313294	-0.00103483	148.212	15.1032	146.18	146	0.783006	2.51258	182	128	135	158	147.487	146.796	12.3177	312.786	-0.104242	0.500688	-0.00963433	0.0383853	-1.53072	4.81937	0.648385	-1.77461	-0.177365	0.200885	0.167104	0.0971622	0.362413	0.0858271	102.183	9.77012	103.11	102.74	-0.52144	2.15275	117.188
5	0.0032163	0.0997926	-0.0149761	-0.0253689	1.41728	4.64213	0.389631	-0.147369	-0.0623689	0.0326311	0.0457091	-0.0309588	0.0739428	0.000588897	305.75	17.3391	307.625	311.5	-0.696709	2.61411	331	264	294.5	319	305.26	304.755	14.6094	279.211	0.299298	0.0539077	0.302631	0.299631	-0.356508	2.22655	0.387631	0.181631	0.260631	0.345131	0.294233	0.2888	0.0455152	0.28836	49.2198	2.92086	48.8263	48.1542	0.897209	3.02437	56.8182
5	-0.000136002	0.0981239	-0.0183918	-0.0273689	1.45673	4.74939	0.389631	-0.145369	-0.0643689	0.0246311	0.0442421	-0.0262325	0.0717894	0.000585273	313.323	15.7679	314.739	316	-0.669797	2.78143	339	278	306.25	322.5	312.929	312.526	11.9709	279.381	0.300287	0.0503585	0.302548	0.304631	-0.242459	2.09396	0.383631	0.195631	0.266631	0.343631	0.295985	0.291482	0.0425312	0.28842	47.9961	2.51096	47.7034	47.4684	0.867922	3.03987	53.9568
5	0.0235736	0.131437	-0.0031837	-0.0213689	1.808	6.67277	0.821631	-0.136369	-0.0623689	0.0596311	0.0523562	-0.0320811	0.0968871	0.000700214	304.031	33.5285	311.5	315.5	-1.53715	4.30759	339	219	294	325	301.99	299.669	24.8301	279.505	0.332298	0.122529	0.310511	0.311631	2.66122	10.3558	0.805631	0.218631	0.268131	0.353881	0.317382	0.306653	0.0724848	0.288639	50.0552	6.7657	48.2988	47.5437	1.86051	5.3107	68.4932
5	0.0029476	0.141486	-0.0197737	-0.0313689	1.55377	6.01926	0.821631	-0.211369	-0.0873689	0.0476311	0.0621875	-0.0331628	0.10329	0.000711451	294.212	39.4666	299.72	313	-0.869855	2.29042	339	218	258	324.5	291.4	288.347	32.8338	279.578	0.310749	0.134133	0.292862	0.296131	2.16997	8.63534	0.805631	0.131631	0.228631	0.350631	0.289688	0.272187	0.0843737	0.28875	52.0207	8.01452	50.5642	47.9233	1.09163	2.70611	68.8073
5	0.0053118	0.157547	-0.0169073	-0.0293689	1.28301	4.81422	0.821631	-0.223369	-0.103369	0.0786311	0.0753544	-0.0542718	0.119845	0.000734453	288.485	43.7665	291.24	305	-0.461094	1.79165	357	218	250.25	326	285.065	281.474	37.2617	279.623	0.327102	0.155485	0.301131	0.296131	1.46551	4.98468	0.805631	0.131631	0.222631	0.379631	0.297716	0.272734	0.108931	0.288942	53.291	8.86043	52.3434	49.1803	0.706375	1.97354	68.8073
5	-0.0037982	0.157716	-0.0282489	-0.0583689	1.39304	5.03098	0.821631	-0.223369	-0.105369	0.0686311	0.0854402	-0.0767392	0.121219	0.00071179	290.182	44.7566	293.12	309	-0.495488	1.766	357	218	250.25	326.25	286.611	282.848	38.5895	279.676	0.315572	0.158776	0.286054	0.274631	1.55206	5.05118	0.805631	0.131631	0.218631	0.371631	0.285142	0.260727	0.113336	0.289075	53.032	9.01523	52.0483	48.5437	0.722264	1.95712	68.8073
5	-0.0199159	0.126175	-0.0358528	-0.0433689	1.18325	4.76163	0.637631	-0.223369	-0.0973689	0.0266311	0.0634296	-0.0329978	0.0940176	0.000608651	303.812	39.4482	310.333	320	-1.09043	2.97925	357	218	289.5	329.5	301.039	297.957	31.0703	279.796	0.289995	0.109786	0.278231	0.276631	1.24721	5.18014	0.637631	0.131631	0.221131	0.321131	0.271912	0.254879	0.0752893	0.289079	50.3429	7.7678	48.6616	46.8864	1.38854	3.57628	68.8073
5	-0.0037183	0.117895	-0.0219994	-0.0333689	1.35694	5.33379	0.637631	-0.223369	-0.0743689	0.0286311	0.0541658	-0.0277885	0.0861578	0.000587016	316.903	30.4	322.435	327	-2.00768	7.09811	357	221	312	330	315.26	313.335	20.5765	279.982	0.3066	0.0981988	0.293423	0.283631	1.60175	6.5575	0.637631	0.133631	0.263631	0.323631	0.293498	0.281205	0.0630254	0.289167	47.8722	5.86861	46.5832	45.8716	2.60249	9.40032	67.8733
5	0.000170098	0.0952939	-0.019889	-0.0273689	1.60725	5.10415	0.398631	-0.143369	-0.0623689	0.0206311	0.0420634	-0.0222328	0.0692265	0.000584932	322.633	14.4592	324.182	327	-0.855047	3.21602	345	285	313	330	322.311	321.98	11.2222	280.195	0.296244	0.0484821	0.297022	0.292631	-0.385207	3.4926	0.387631	0.160631	0.264381	0.331381	0.292044	0.287334	0.037923	0.289202	46.5867	2.17949	46.2972	45.8716	1.05533	3.60247	52.6316
5	0.0063035	0.0941088	-0.0145488	-0.0233689	1.66525	5.19514	0.398631	-0.124369	-0.0563689	0.0246311	0.039305	-0.022033	0.0684868	0.000613525	322.5	15.5846	324.455	327.5	-0.869159	2.89925	345	285	317	333	322.125	321.739	12.1667	280.407	0.305018	0.0419322	0.303718	0.307631	0.17067	1.92726	0.387631	0.237631	0.264881	0.338131	0.302237	0.299479	0.0354069	0.289281	46.6217	2.35957	46.2676	45.8016	1.03306	3.17532	52.6316
5	0.0043553	0.0928875	-0.0164138	-0.0273689	1.67379	5.20165	0.369631	-0.124369	-0.0563689	0.0226311	0.0404984	-0.0247702	0.0677148	0.000632234	322.533	15.4378	324.409	327.5	-0.811889	2.8256	345	285	315	334	322.166	321.789	12.3289	280.617	0.30276	0.0376419	0.302935	0.307631	-0.0740668	1.81462	0.367631	0.237631	0.264881	0.336631	0.300459	0.298133	0.0319875	0.289349	46.6145	2.32939	46.2765	45.8016	0.982038	3.16087	52.6316
5	0.0059922	0.0935011	-0.0141529	-0.0253689	1.61385	5.03622	0.369631	-0.124369	-0.0563689	0.0266311	0.040376	-0.0270474	0.0684482	0.000659033	320.967	16.1149	322.455	323.5	-0.562769	2.39115	346	285	310	334	320.567	320.16	13.1022	280.819	0.304696	0.0405298	0.305327	0.307631	-0.077263	1.70958	0.367631	0.237631	0.264881	0.338131	0.302041	0.299359	0.0348366	0.289426	46.8516	2.42947	46.5657	46.3688	0.725748	2.62129	52.6316
5	0.0041092	0.0925697	-0.0162001	-0.0273689	1.64176	5.09022	0.373631	-0.124369	-0.0563689	0.0206311	0.0406106	-0.0240474	0.0675239	0.000676284	319	19.3132	321.391	322	-0.79854	2.73766	346	272	306.25	334.75	318.414	317.807	15.2903	281.01	0.302194	0.0402508	0.302298	0.304631	-0.032412	1.81411	0.369631	0.237631	0.266131	0.336631	0.299559	0.296903	0.0338125	0.289489	47.1985	3.01951	46.7431	46.5839	1.00708	3.19081	55.1471
5	-0.0020937	0.0952976	-0.0207156	-0.0313689	1.50058	4.82286	0.373631	-0.184369	-0.0623689	0.0186311	0.0439841	-0.0244207	0.0696369	0.000662434	307.875	33.2127	313.833	316.5	-1.31221	4.18198	346	214	294	334	305.933	303.754	24.9688	281.144	0.295722	0.0441463	0.295711	0.301631	-0.0908016	1.80191	0.369631	0.218631	0.252131	0.335131	0.292451	0.28913	0.0374821	0.289521	49.382	6.38914	47.9564	47.3944	1.84069	5.9527	70.0935
5	0.0089402	0.13683	-0.0023181	-0.0163689	0.730566	4.05038	0.652631	-0.314369	-0.0723689	0.0736311	0.0615141	-0.040441	0.102898	0.00105906	268.378	34.9677	268.741	274	-0.0968939	1.80427	335	212	232.5	294.75	266.119	263.831	29.9825	282.813	0.319552	0.117475	0.316953	0.309631	0.301907	4.27638	0.652631	0.0366311	0.266631	0.363631	0.291472	0.241989	0.0810139	0.293861	56.8545	7.64498	56.35	54.7445	0.378761	1.8032	70.7547
5	0.0050964	0.138749	-0.00640757	-0.0163689	0.730475	3.91853	0.652631	-0.314369	-0.0833689	0.0736311	0.06467	-0.0401521	0.105519	0.00107924	266.243	32.6108	267.074	273	-0.210774	1.72871	317	212	232.5	291.5	264.249	262.215	28.2513	282.73	0.313315	0.121026	0.308488	0.307631	0.385214	3.90176	0.652631	0.0366311	0.239631	0.371631	0.28432	0.236329	0.088036	0.293958	57.205	7.29876	56.6438	54.9451	0.448387	1.80937	70.7547
5	-0.0197242	0.120829	-0.0303413	-0.0393689	0.783169	4.3062	0.534631	-0.314369	-0.0953689	0.0286311	0.059825	-0.0388468	0.0889637	0.000975225	271.514	34.9734	271.704	276	-0.0857098	2.0084	338	212	242.5	294	269.283	267.019	28.7543	282.674	0.279381	0.0867174	0.284631	0.281631	-0.619793	3.74642	0.441631	0.0366311	0.236131	0.333131	0.259224	0.221072	0.0633056	0.293885	56.1758	7.49034	55.7173	54.3478	0.441586	2.04436	70.7547
5	0.0098671	0.319591	-0.0222308	-0.0333689	1.91298	9.22443	1.59063	-0.696369	-0.0993689	0.0536311	0.0817981	-0.0440617	0.186697	0.00101968	270.611	41.732	270.893	277	-0.091933	2.00098	348	194	234	303.5	267.396	264.112	35.1204	282.614	0.303577	0.315178	0.282631	0.284631	2.18957	10.7927	1.59063	-0.343369	0.226131	0.341631	0.263538	0.382666	0.158641	0.293934	56.7941	9.20758	56.1131	54.1523	0.556575	2.34236	77.3196
5	-0.0170933	0.320762	-0.0555841	-0.0583689	2.11221	9.75313	1.59063	-0.696369	-0.136369	0.0206311	0.0982131	-0.0631889	0.186692	0.000929119	276.543	37.0575	278.222	281	-0.373048	2.86243	348	194	253.5	295	273.995	271.297	28.0963	282.584	0.275353	0.320135	0.243453	0.250631	2.40674	11.2525	1.59063	-0.343369	0.192631	0.299131	0.236321	0.332148	0.159423	0.293841	55.29	8.19037	54.2562	53.3808	1.08272	3.88477	77.3196
5	-0.013498	0.32095	-0.0514417	-0.0563689	2.07976	9.63983	1.59063	-0.696369	-0.132369	0.0226311	0.0959899	-0.0641593	0.187524	0.000856983	276.457	37.4019	278.111	281	-0.366766	2.74848	348	194	251.25	302.5	273.863	271.121	29.1347	282.553	0.280548	0.320016	0.250131	0.251631	2.36079	11.1122	1.59063	-0.343369	0.192631	0.309631	0.240988	0.340634	0.159509	0.293774	55.3259	8.25465	54.3027	53.3808	1.04556	3.74668	77.3196
5	-0.0150847	0.320415	-0.0532748	-0.0583689	2.1032	9.74279	1.59063	-0.696369	-0.132369	0.0166311	0.0978236	-0.0592101	0.185402	0.000777275	279.4	36.5386	282.704	281	-0.662619	2.92207	341	194	261.5	307.75	276.89	274.174	28.1486	282.537	0.277464	0.318882	0.248953	0.255631	2.41246	11.3639	1.59063	-0.343369	0.192631	0.313631	0.239156	0.338554	0.155139	0.293693	54.7098	8.17038	53.3991	53.3808	1.28429	4.19233	77.3196
5	-0.0166641	0.107181	-0.0317214	-0.0393689	1.15241	4.27598	0.369631	-0.225369	-0.0873689	0.0226311	0.0555884	-0.0420227	0.0800054	0.000690068	296.121	24.4537	297.2	305	-0.344526	2.39473	341	241	278.75	314	295.117	294.088	20.3526	282.605	0.283661	0.0595323	0.288631	0.293131	-0.587703	2.72944	0.365631	0.137631	0.245631	0.332631	0.276682	0.268584	0.0485554	0.293643	51.0051	4.39211	50.6212	49.1803	0.669632	2.80588	62.2407
5	0.0056422	0.0996148	-0.0135934	-0.0233689	1.46851	4.70658	0.369631	-0.130369	-0.0603689	0.0326311	0.0452805	-0.0382578	0.0735065	0.000714829	305.29	24.003	307.609	308	-0.62322	2.39741	341	252	286.25	323.75	304.342	303.359	19.2383	282.719	0.311412	0.0359127	0.313089	0.317631	-0.364166	2.38674	0.365631	0.235631	0.290631	0.336631	0.309324	0.307153	0.0289336	0.293731	49.4464	4.12466	48.8986	48.7013	0.86584	2.78	59.5238
5	0.0106349	0.0986299	-0.00863704	-0.0163689	1.49199	4.77952	0.375631	-0.128369	-0.0563689	0.0346311	0.0437253	-0.0469811	0.0724845	0.000764429	306.281	22.9392	308.833	314.5	-0.669193	2.13963	337	259	284.5	324.5	305.418	304.523	19.0859	282.836	0.318055	0.0303542	0.318031	0.319631	-0.0670959	2.32789	0.375631	0.259631	0.297631	0.339131	0.316633	0.315194	0.024472	0.293853	49.2573	3.90417	48.7152	47.6949	0.82641	2.37717	57.9151
5	0.0104942	0.100549	-0.00689144	-0.0123689	1.35849	4.52162	0.375631	-0.143369	-0.0563689	0.0366311	0.0429429	-0.0382946	0.073865	0.000813078	305.75	22.5002	308.083	313	-0.586049	2.05636	337	259	284.5	324.5	304.922	304.068	19.1719	282.951	0.317116	0.0324693	0.317911	0.317631	-0.277817	2.71675	0.375631	0.243631	0.297631	0.339131	0.315454	0.313738	0.0253205	0.293969	49.3311	3.81436	48.836	47.9253	0.749634	2.32279	57.9151
5	0.0058119	0.100341	-0.0114125	-0.0193689	1.34497	4.47572	0.375631	-0.143369	-0.0583689	0.0346311	0.0442969	-0.0373117	0.0740962	0.000838072	304.531	22.3318	306.417	308.5	-0.453066	1.99264	337	259	284.5	324	303.717	302.884	19.0605	283.059	0.314813	0.0318575	0.315071	0.317631	-0.172941	2.79227	0.375631	0.243631	0.294131	0.335131	0.313213	0.311571	0.025135	0.294074	49.5239	3.7794	49.0989	48.6256	0.633561	2.25258	57.9151
5	0.0018074	0.100599	-0.0151876	-0.0213689	1.33641	4.50268	0.375631	-0.143369	-0.0623689	0.0306311	0.0446043	-0.036201	0.0741116	0.000842919	301	18.6461	302	303	-0.407649	2.38534	330	259	286	315.5	300.429	299.847	15.3125	283.149	0.311874	0.0351773	0.313271	0.317631	-0.263547	2.41851	0.375631	0.243631	0.288631	0.336631	0.309888	0.30784	0.0287199	0.294163	50.0255	3.20114	49.7531	49.505	0.644497	2.75268	57.9151
5	0.0018423	0.101382	-0.0148005	-0.0213689	1.27644	4.33838	0.396631	-0.145369	-0.0663689	0.0366311	0.0461366	-0.0349058	0.0754376	0.000847916	297.125	23.5094	299.917	301.5	-0.880233	3.37497	332	237	286	314.5	296.174	295.169	17.8594	283.218	0.312843	0.0374523	0.313311	0.317631	-0.0569318	2.61924	0.396631	0.243631	0.288131	0.336631	0.310627	0.308368	0.0301451	0.294256	50.8183	4.38774	50.0994	49.7514	1.27382	4.25237	63.2911
5	-0.0038578	0.117249	-0.0198774	-0.0293689	1.07839	4.01335	0.482631	-0.242369	-0.0853689	0.0476311	0.0569398	-0.0389957	0.0889918	0.000949447	252.744	21.9422	253.034	253	-0.0762828	2.3153	298	211	236.25	268.25	251.805	250.857	17.8014	280.85	0.310931	0.0767651	0.313331	0.318631	-0.104413	2.57735	0.482631	0.150631	0.266131	0.367631	0.300861	0.289848	0.062035	0.296709	59.795	5.30066	59.4684	59.2885	0.402953	2.37786	71.09
5	-0.0011543	0.118013	-0.0172953	-0.0273689	1.05931	3.88332	0.482631	-0.242369	-0.0833689	0.0516311	0.0581031	-0.0423668	0.090274	0.000938928	248.974	22.9272	248.586	248	0.154292	2.29862	298	211	230.75	264.5	247.948	246.925	18.1788	280.69	0.311506	0.0728371	0.312731	0.310631	-0.00691994	2.89498	0.482631	0.150631	0.269631	0.359131	0.30258	0.292828	0.056875	0.296783	60.7473	5.60202	60.5561	60.4839	0.182203	2.22817	71.09
5	0.0032046	0.116222	-0.0149408	-0.0293689	1.17992	4.02992	0.482631	-0.207369	-0.0763689	0.0536311	0.0572284	-0.0449164	0.0893959	0.000950256	253.158	27.8117	250.643	247.5	0.707391	3.10148	324	211	234	269	251.726	250.347	21.0499	280.553	0.317426	0.0706102	0.317769	0.315631	0.0629745	2.67946	0.482631	0.170631	0.272131	0.364631	0.309411	0.300969	0.0554306	0.296886	59.9168	6.27382	60.0581	60.6063	-0.205773	2.60932	71.09
5	0.001717	0.113871	-0.0167569	-0.0293689	1.26604	4.29647	0.441631	-0.207369	-0.0723689	0.0386311	0.0534092	-0.0418323	0.0852556	0.00095409	258.027	28.0995	255.926	250	0.556934	2.60668	324	212	241.75	277.25	256.581	255.178	22.5727	280.44	0.318789	0.0623237	0.322595	0.321631	-0.405989	2.50904	0.423631	0.170631	0.276631	0.365631	0.312255	0.305035	0.050097	0.296996	58.7825	6.17119	58.8656	60	-0.135774	2.40354	70.7547
5	0.0050197	0.112058	-0.0156245	-0.0333689	1.37329	4.32773	0.441631	-0.180369	-0.0663689	0.0386311	0.0542715	-0.0437113	0.0847685	0.000974418	260.243	27.6048	259.111	256	0.33831	2.57619	324	212	245.25	278.75	258.837	257.449	21.9927	280.339	0.323105	0.0495819	0.323274	0.324631	-0.103951	2.55032	0.423631	0.210631	0.282631	0.354631	0.319265	0.315278	0.0393961	0.297126	58.2639	6.10839	58.1296	58.5938	0.111506	2.4514	70.7547
5	0.0023868	0.113313	-0.0181704	-0.0353689	1.36199	4.36108	0.441631	-0.178369	-0.0723689	0.0366311	0.0550408	-0.0485744	0.0853815	0.00098148	261.27	22.5889	259.926	260	0.455189	2.53429	316	226	247	278	260.338	259.424	18.2235	280.244	0.324236	0.0522124	0.325738	0.324631	-0.146951	2.34057	0.423631	0.218631	0.288631	0.363631	0.319974	0.315543	0.0419737	0.297262	57.8203	4.87862	57.8696	57.6923	-0.126664	2.30208	66.3717
5	0.0033273	0.115846	-0.015419	-0.0293689	1.2436	4.15652	0.441631	-0.200369	-0.0703689	0.0386311	0.0546027	-0.0489249	0.0869754	0.000993209	257.421	20.8698	256.964	255.5	0.136528	2.29122	300	217	246	276	256.599	255.778	17.2327	280.13	0.326016	0.0551265	0.329528	0.332631	-0.573639	3.11877	0.423631	0.173631	0.289631	0.366631	0.320956	0.315238	0.0441183	0.297406	58.6446	4.7611	58.5331	58.7086	0.173207	2.34735	69.1244
5	-3.49017e-05	0.114164	-0.0194976	-0.0353689	1.26874	4.1187	0.416631	-0.200369	-0.0743689	0.0366311	0.0569217	-0.0522353	0.0863984	0.000988068	252.769	21.5778	252.759	249	0.0894482	2.37399	296	210	237.5	269.25	251.87	250.97	17.5345	279.993	0.321556	0.0499171	0.325064	0.332631	-0.742101	3.63547	0.410631	0.173631	0.290631	0.354631	0.317296	0.312409	0.0396325	0.297527	59.768	5.13999	59.517	60.241	0.269075	2.54255	71.4286
5	0.0014695	0.112738	-0.0182784	-0.0333689	1.29865	4.19533	0.416631	-0.200369	-0.0703689	0.0346311	0.0551733	-0.0510251	0.0850349	0.000990476	250.359	21.0244	249.897	248	0.240923	2.45222	296	210	235.25	265.25	249.505	248.656	16.5773	279.845	0.322281	0.0479105	0.326031	0.329131	-0.870143	4.2576	0.410631	0.173631	0.301631	0.350631	0.318314	0.313685	0.0358025	0.29765	60.3243	5.03886	60.1952	60.4839	0.115349	2.50423	71.4286
5	0.0043876	0.110299	-0.0161961	-0.0333689	1.38075	4.33997	0.416631	-0.200369	-0.0623689	0.0366311	0.0536247	-0.043925	0.0828668	0.00100746	248.154	21.7819	248.379	249	-0.0146096	2.66268	296	206	233.5	261.75	247.214	246.265	17.1243	279.686	0.324331	0.0427978	0.329698	0.332631	-1.47692	5.99897	0.394631	0.173631	0.305631	0.347631	0.321033	0.316987	0.03029	0.297784	60.9099	5.45303	60.5428	60.241	0.432552	2.72182	72.8155
5	-0.000785302	0.109682	-0.0226158	-0.0393689	1.42892	4.29163	0.381631	-0.145369	-0.0703689	0.0306311	0.0570631	-0.0480601	0.0830256	0.000998497	245.675	26.8246	245.567	247	0.00216544	2.15936	296	195	227.5	263	244.233	242.781	22.175	279.516	0.319143	0.0347981	0.322986	0.327631	-0.971604	3.7108	0.371631	0.212631	0.303131	0.344631	0.317119	0.314896	0.0273028	0.297891	61.7841	6.88345	61.4154	60.7327	0.373011	2.28539	76.9231
5	-0.0039705	0.114199	-0.023526	-0.0353689	1.26027	4.09501	0.423631	-0.200369	-0.0783689	0.0326311	0.0561245	-0.0355346	0.0857774	0.000973652	241.525	26.7898	240.933	247	0.00154103	1.91888	292	195	220.5	261	240.064	238.597	23.1987	279.326	0.316412	0.0471368	0.319212	0.327631	-0.712465	3.70538	0.400631	0.175631	0.282631	0.347631	0.312584	0.308233	0.0362951	0.297983	62.8676	7.08586	62.6684	60.7327	0.288375	1.92573	76.9231
5	-0.0021618	0.117365	-0.0207256	-0.0313689	1.16583	3.90732	0.423631	-0.200369	-0.0873689	0.0406311	0.0560246	-0.03224	0.0885245	0.000957975	234.667	29.8408	232.844	229	0.301989	2.05759	293	182	207	260	232.84	231.045	25.381	279.103	0.316538	0.0567911	0.321843	0.327631	-0.708739	2.8999	0.400631	0.175631	0.282631	0.358131	0.310887	0.304451	0.0452244	0.298076	64.9225	8.13501	64.9473	65.5022	0.0702799	2.05883	82.4176
5	0.0391246	0.197424	-6.79684e-05	-0.0213689	2.53176	10.9084	1.17463	-0.200369	-0.0743689	0.0786311	0.0641772	-0.0354015	0.132349	0.00114881	235.268	33.1655	232.161	225	0.626922	2.31472	305	182	207.75	259.75	233.084	231.002	27.3159	278.884	0.355441	0.155151	0.3301	0.331631	3.34822	15.8324	1.11063	0.175631	0.284631	0.369631	0.335204	0.32097	0.0802313	0.298363	64.9344	8.63991	65.212	66.6667	-0.217522	2.17305	82.4176
5	0.0063075	0.117279	-0.00254384	-0.0023689	0.525392	3.73127	0.431631	-0.382369	-0.0703689	0.0576311	0.0549598	-0.0717363	0.0882807	0.00102305	265.806	41.2524	268.429	273.5	-0.454404	2.20328	331	185	238	299.5	262.477	258.938	33.2932	285.804	0.31628	0.0684378	0.320742	0.309631	-0.718186	3.85321	0.431631	0.123631	0.284131	0.373131	0.307415	0.29598	0.050412	0.304506	57.9288	10.0434	56.6438	54.8448	0.918205	2.76442	81.0811
5	-0.0033444	0.124449	-0.01339	-0.0193689	0.665609	3.82235	0.528631	-0.382369	-0.0873689	0.0596311	0.0618308	-0.0640642	0.0954049	0.00100122	256.595	38.3126	258.185	267	-0.254273	1.98344	315	185	225.25	282	253.693	250.686	32.5142	285.658	0.310078	0.0840488	0.308203	0.299631	0.272135	3.32461	0.528631	0.123631	0.266631	0.371631	0.298289	0.285196	0.0621496	0.304534	59.8358	9.58562	58.7177	56.1798	0.674388	2.38586	81.0811
5	0.0192048	0.114783	0.00700523	0.0016311	0.904659	3.96395	0.528631	-0.252369	-0.0543689	0.0696311	0.0528364	-0.0751712	0.087439	0.00109223	265.297	37.7469	269.481	274	-0.662009	2.42655	321	185	238	296.5	262.463	259.403	30.263	285.557	0.325052	0.0692573	0.318881	0.310631	0.821651	3.71469	0.528631	0.206631	0.282631	0.361631	0.318286	0.31185	0.052615	0.304637	57.825	9.3814	56.1582	54.7445	1.09921	3.18005	81.0811
5	0.0019906	0.107481	-0.0127597	-0.0213689	1.18151	4.69127	0.528631	-0.252369	-0.0643689	0.0446311	0.0495532	-0.0524893	0.079866	0.00109673	282.529	29.3766	286.115	289	-0.854315	2.7401	321	215	270	305	280.94	279.24	23.4083	285.541	0.310603	0.0628249	0.30389	0.299631	1.48085	6.40545	0.528631	0.206631	0.273131	0.333881	0.305128	0.300134	0.0419657	0.304666	53.7173	6.23527	52.6913	51.9037	1.18968	3.47799	69.7674
5	0.0067638	0.109145	-0.00798504	-0.0163689	1.13981	4.57133	0.528631	-0.252369	-0.0653689	0.0536311	0.0511643	-0.0639302	0.0820055	0.00112506	290.676	27.8815	296	299.5	-1.42345	4.39064	327	215	281	307	289.235	287.632	20.4187	285.567	0.317603	0.0674325	0.311631	0.305631	1.04344	4.54271	0.528631	0.206631	0.270631	0.353631	0.311198	0.30521	0.0500816	0.304731	52.15	5.90771	50.7733	50.0847	1.82616	5.59053	69.7674
5	0.0076306	0.0974924	-0.0106816	-0.0193689	1.38419	4.50178	0.400631	-0.132369	-0.0643689	0.0476311	0.0471218	-0.053468	0.074079	0.00115759	300.485	14.6951	301.44	304	-0.530431	2.65571	327	266	291.5	310.25	300.13	299.767	11.5335	285.642	0.316425	0.0403693	0.313785	0.305631	0.489293	2.50719	0.400631	0.251631	0.292631	0.336631	0.313991	0.311625	0.0321228	0.30479	50.0388	2.52365	49.8114	49.3421	0.729067	2.87184	56.391
5	0.008243	0.101119	-0.00830677	-0.0143689	1.23385	4.43107	0.462631	-0.194369	-0.0683689	0.0476311	0.0490196	-0.0496285	0.0770024	0.00119302	288.059	30.688	293	299	-0.992213	2.99572	327	217	266	311	286.336	284.469	24.7543	285.654	0.329545	0.0568586	0.326816	0.313631	0.450267	2.28528	0.462631	0.237631	0.289631	0.379131	0.324913	0.320436	0.0472637	0.304913	52.7298	6.3955	51.4065	50.1678	1.33333	3.78987	69.1244
5	0.0032109	0.0946713	-0.0172206	-0.0313689	1.6051	4.96933	0.418631	-0.180369	-0.0563689	0.0306311	0.0480154	-0.0474888	0.0708751	0.00120098	295.938	31.5257	299.708	308	-0.716033	2.32087	338	228	277	321	294.211	292.384	26.4492	288.364	0.321449	0.0382283	0.318191	0.323631	0.514698	2.91075	0.416631	0.251631	0.286631	0.343131	0.319301	0.317206	0.0303691	0.305611	51.3024	5.9992	50.327	48.7018	0.988672	2.82994	65.7895
5	0.0032711	0.0913503	-0.0174268	-0.0313689	1.66652	5.09828	0.418631	-0.180369	-0.0543689	0.0246311	0.045695	-0.0432002	0.0680035	0.00121133	294.515	31.5754	297.92	300	-0.656659	2.28423	338	228	272.75	319.25	292.779	290.95	26.2553	288.395	0.319837	0.0353637	0.315439	0.313631	0.890137	3.33681	0.416631	0.276631	0.286631	0.340631	0.318035	0.316324	0.0277716	0.305682	51.5553	6.03491	50.6388	50	0.941945	2.75989	65.7895
5	0.0065749	0.0920084	-0.0130942	-0.0273689	1.58363	4.9105	0.418631	-0.180369	-0.0523689	0.0286311	0.043459	-0.0405473	0.0686645	0.00123815	288.588	30.3676	290.5	295	-0.44681	2.05509	331	228	265	314	286.975	285.303	25.4602	288.396	0.323517	0.0355013	0.319557	0.315631	0.750783	2.95263	0.416631	0.276631	0.291381	0.340631	0.321703	0.319967	0.0287331	0.305771	52.5756	5.88828	51.9455	50.8527	0.722595	2.38922	65.7895
5	0.0033917	0.092452	-0.0151793	-0.0253689	1.51939	4.82301	0.418631	-0.155369	-0.0583689	0.0266311	0.0432248	-0.0362088	0.068638	0.00124892	288.333	25.3866	290.96	298	-0.594348	2.39804	331	236	268.25	308	287.204	286.029	20.9495	288.396	0.320631	0.0365919	0.316054	0.310631	0.769673	3.13409	0.416631	0.255631	0.288631	0.340631	0.318692	0.316835	0.0293529	0.305845	52.4423	4.93018	51.7249	50.3356	0.871586	2.78476	63.5593
5	-0.0013355	0.0906193	-0.0195728	-0.0313689	1.52392	4.85903	0.416631	-0.132369	-0.0623689	0.0226311	0.0444541	-0.0361885	0.067384	0.001236	291.118	20.5452	292.808	295.5	-0.680572	2.94668	325	240	282	306	290.387	289.629	16.3979	288.409	0.31706	0.0388824	0.314409	0.307631	0.513887	2.51471	0.400631	0.249631	0.287131	0.340631	0.314808	0.312621	0.0317714	0.305902	51.7905	3.88246	51.3308	50.7651	1.01245	3.64106	62.5
5	0.0030216	0.0918049	-0.014812	-0.0253689	1.48558	4.84967	0.416631	-0.132369	-0.0603689	0.0286311	0.0427825	-0.0334794	0.0683652	0.00124492	291.618	17.853	292.692	293	-0.458898	2.87494	325	245	279	305	291.075	290.519	14.3685	288.425	0.32386	0.0420309	0.321927	0.321631	0.267135	2.20931	0.408631	0.249631	0.288631	0.348131	0.321235	0.318642	0.0354351	0.305991	51.6316	3.28309	51.3278	51.1945	0.783987	3.50213	61.2245
5	-0.0022202	0.0899549	-0.019586	-0.0293689	1.51341	4.98488	0.416631	-0.155369	-0.0623689	0.0246311	0.0450575	-0.0336258	0.0670912	0.0012276	293.182	15.9402	293.8	293	-0.183588	2.41962	325	260	282.25	307.25	292.758	292.33	12.854	288.449	0.318631	0.0431165	0.3159	0.310631	0.510727	2.35048	0.408631	0.249631	0.286631	0.346631	0.315885	0.313231	0.0352941	0.306055	51.3119	2.83466	51.1204	51.1945	0.408266	2.56285	57.6923
5	-0.0051754	0.180414	-0.0086133	-0.0273689	0.183823	2.52117	0.534631	-0.428369	-0.134369	0.133631	0.11468	-0.125931	0.151814	0.0012323	268.944	21.4115	268.143	270.5	0.213591	2.74511	321	226	250	282.5	268.12	267.298	16.892	278.826	0.271172	0.143509	0.266039	0.237631	0.210928	2.29425	0.528631	-0.0413689	0.177381	0.412381	0.2345	0.251588	0.118077	0.301366	56.1171	4.46064	56.0902	55.4531	0.168311	2.60005	66.3717
5	-0.0056816	0.178747	-0.0081341	-0.0213689	0.123119	2.49351	0.526631	-0.428369	-0.134369	0.129631	0.113299	-0.116671	0.150345	0.00119773	265.081	19.3482	264.333	267	0.548627	3.74172	321	226	250.5	277	264.407	263.744	14.9978	278.757	0.269131	0.139391	0.26581	0.239631	0.119985	2.3089	0.522631	-0.0413689	0.183631	0.394631	0.23327	0.247965	0.115132	0.301205	56.8734	4.0635	56.8485	56.1798	-0.0630915	3.14757	66.3717
5	0.000650998	0.174788	-0.00178024	-0.0143689	0.108958	2.58352	0.526631	-0.428369	-0.126369	0.133631	0.110509	-0.120547	0.147	0.001195	263.73	15.2382	264.185	264	-0.208866	2.88592	297	226	254.75	275.25	263.296	262.857	12.1695	278.682	0.271263	0.137864	0.26781	0.244631	0.152024	2.35993	0.522631	-0.0413689	0.183631	0.377631	0.237596	0.260921	0.113119	0.301055	57.0652	3.36836	56.8442	56.8182	0.537645	3.27168	66.3717
5	-0.0132889	0.168005	-0.0152677	-0.0213689	0.0996773	2.64122	0.484631	-0.428369	-0.140369	0.111631	0.10764	-0.175727	0.141292	0.00112258	262.162	14.4981	261.963	260	0.0453781	3.21365	297	226	254.75	271.25	261.771	261.379	11.1483	278.6	0.262526	0.131063	0.261667	0.237131	-0.0141791	2.15549	0.476631	-0.0413689	0.166631	0.383631	0.230489	0.25198	0.112147	0.300862	57.388	3.19829	57.3114	57.6923	0.334077	3.54437	66.3717
5	0.0142896	0.154587	0.0104148	0.0346311	0.199362	2.47983	0.484631	-0.273369	-0.112369	0.119631	0.0982474	-0.126118	0.129887	0.00118841	263.135	12.1087	262.111	259	0.714756	3.09202	297	244	255	272.5	262.869	262.608	9.78232	278.522	0.287657	0.120374	0.287095	0.294131	-0.00888987	1.61239	0.476631	0.0866311	0.173631	0.396631	0.260041	0.231243	0.106288	0.300796	57.1193	2.55755	57.2724	57.9151	-0.509946	2.7406	61.4754
5	0.0069711	0.150204	0.0032823	0.0366311	0.18047	2.50011	0.468631	-0.273369	-0.128369	0.111631	0.094879	-0.185856	0.125715	0.00121733	262.027	15.2616	261.63	258	0.216841	2.95155	299	229	254.75	274.25	261.596	261.167	11.924	278.44	0.280263	0.113956	0.279881	0.270131	0.00577559	1.5436	0.464631	0.0866311	0.173631	0.383631	0.255315	0.229647	0.103421	0.300694	57.4344	3.33578	57.3971	58.1395	0.122472	3.07098	65.5022
5	0.0074891	0.157345	0.0090967	0.0386311	-0.094114	2.65921	0.468631	-0.370369	-0.122369	0.109631	0.0926341	-0.117226	0.128034	0.00124869	258.486	22.452	258.593	257	-0.177596	3.66079	310	197	245.75	274.5	257.516	256.519	16.3083	278.34	0.284842	0.116693	0.289667	0.323131	-0.336312	1.90761	0.460631	0.0096311	0.177631	0.389631	0.247412	0.149909	0.104925	0.300614	58.4753	5.32536	58.1162	58.3658	0.930618	5.01801	76.1421
5	-0.004194	0.163227	-0.00161944	0.0326311	-0.121615	2.51577	0.509631	-0.370369	-0.145369	0.100631	0.0910735	-0.0788046	0.133722	0.00122147	259.711	23.4358	260.214	257	-0.251623	3.14307	310	197	245	278	258.654	257.565	18.4848	278.247	0.272657	0.125463	0.273976	0.290631	-0.115647	1.90422	0.501631	0.0096311	0.165381	0.385631	0.230278	0.139351	0.111666	0.300475	58.2377	5.52818	57.8132	58.3658	0.88828	4.43259	76.1421
5	0.000242698	0.174036	0.00537696	0.0386311	-0.212035	2.57235	0.509631	-0.417369	-0.136369	0.106631	0.0972465	-0.103391	0.141306	0.00121658	263.486	25.7095	264.074	262	-0.322916	2.71801	310	197	245.75	282.5	262.227	260.924	21.2023	278.173	0.275315	0.140762	0.286095	0.324131	-0.425109	2.11084	0.501631	-0.0373689	0.175631	0.392631	0.222978	0.152043	0.124139	0.300349	57.4881	5.94409	57.0255	57.2519	0.882978	4.00752	76.1421
5	-0.0127279	0.184727	-0.0114505	0.0286311	-0.0714114	2.26223	0.509631	-0.417369	-0.179369	0.113631	0.108131	-0.0874373	0.155691	0.00114686	267.486	25.1811	269.222	271	-0.640823	3.19354	310	197	250	287.75	266.272	264.988	20.2849	278.12	0.2685	0.152998	0.272988	0.315631	-0.203764	1.80343	0.501631	-0.0373689	0.144631	0.396631	0.210179	0.142209	0.136402	0.30019	56.6062	5.82738	55.907	55.3506	1.23993	4.9282	76.1421
5	-0.000268802	0.184533	-0.000845968	0.0366311	-0.0170473	2.26286	0.509631	-0.417369	-0.171369	0.131631	0.115199	-0.114637	0.15654	0.00113978	274.417	18.9878	275.714	277.5	-0.448985	2.21728	303	235	262	289	273.762	273.092	15.7361	278.101	0.270145	0.161945	0.273742	0.309631	-0.115841	1.61	0.501631	-0.0373689	0.130131	0.409131	0.21256	0.187159	0.146229	0.300039	54.9265	3.95024	54.5363	54.0542	0.664578	2.49445	63.8298
5	-0.0129348	0.179496	-0.0143546	-0.0163689	0.101147	2.44281	0.503631	-0.417369	-0.149369	0.119631	0.111335	-0.0999845	0.150424	0.00106941	282.412	19.8084	282.923	287	-0.192855	2.89675	327	235	267	298	281.728	281.032	15.917	278.123	0.263603	0.155445	0.266816	0.268631	-0.105696	1.77634	0.499631	-0.0373689	0.123131	0.405631	0.209339	0.187461	0.132829	0.299857	53.3746	3.84669	53.1202	52.2648	0.585869	3.25928	63.8298
5	-0.0152954	0.157333	-0.0177257	-0.0253689	0.212125	2.86433	0.503631	-0.368369	-0.116369	0.0946311	0.0806033	-0.0419621	0.122904	0.000987581	289.091	19.0138	287.84	288	0.447428	2.6691	334	258	274.25	300.5	288.494	287.906	14.9477	278.177	0.26719	0.130609	0.26567	0.293631	-0.0453109	2.15713	0.499631	0.0306311	0.133631	0.325631	0.225379	0.17065	0.104343	0.299694	52.1004	3.35943	52.2025	52.0833	-0.17495	2.39892	58.1395
5	-0.0078243	0.146718	-0.00818477	-0.0253689	0.123947	3.59807	0.487631	-0.415369	-0.0763689	0.0886311	0.0681188	-0.0378658	0.108631	0.000943522	293.091	23.167	293.72	295	-0.337573	2.74471	334	235	278	309	292.181	291.248	18.6942	278.252	0.272043	0.117231	0.277362	0.292631	-0.389233	2.77883	0.478631	0.0306311	0.235631	0.313631	0.232328	0.168009	0.0861384	0.299556	51.5026	4.24949	51.1982	50.8475	0.75629	3.48952	63.8298
5	0.0202444	0.0985419	0.0126147	0.0076311	0.759049	4.06605	0.462631	-0.227369	-0.0293689	0.0576311	0.0372238	-0.0267481	0.0711687	0.00118595	313.733	37.2271	322.727	327	-1.51683	4.15904	353	219	308	336	311.279	308.466	27.3911	281.926	0.308728	0.054343	0.31224	0.317631	-0.0387517	4.25979	0.462631	0.183631	0.278631	0.336631	0.303816	0.298505	0.0386431	0.297612	48.6277	7.16494	46.5866	45.872	1.82279	5.04525	68.4932
5	-0.0055541	0.113267	-0.00954237	-0.0063689	0.189323	4.0644	0.462631	-0.409369	-0.0643689	0.0426311	0.0451247	-0.0309685	0.0815646	0.00115225	309.032	36.7174	316.174	321	-1.30868	3.63993	353	219	299.75	330.75	306.65	303.969	27.5026	282.062	0.283037	0.0758342	0.291839	0.298131	-0.965709	5.35261	0.462631	0.0446311	0.246631	0.330131	0.267129	0.235664	0.0538926	0.297539	49.3472	7.08148	47.6231	46.729	1.63741	4.48073	68.4932
5	-0.000181902	0.111683	-0.0043901	-0.000368902	0.17929	4.27293	0.462631	-0.409369	-0.0603689	0.0426311	0.0433331	-0.0321261	0.079694	0.00114558	312.032	37.6072	319.957	322	-1.37487	3.78858	358	219	309	337.5	309.537	306.708	27.3736	282.212	0.286412	0.0743239	0.294464	0.293631	-1.06664	5.89992	0.462631	0.0446311	0.253631	0.333631	0.270877	0.239021	0.0511348	0.297484	48.9065	7.20483	47.0612	46.5839	1.69401	4.61641	68.4932
5	0.000774398	0.112696	-0.0038465	-0.000368902	0.205373	4.23937	0.462631	-0.409369	-0.0603689	0.0446311	0.0445977	-0.0325064	0.0807622	0.00114372	321.333	32.8952	329.045	329	-2.14765	6.98891	358	219	318	339	319.401	317.101	20.4889	282.407	0.287954	0.0736846	0.296631	0.294631	-1.17294	6.37121	0.462631	0.0446311	0.260631	0.332881	0.27234	0.239585	0.0490239	0.297436	47.3036	6.3456	45.6268	45.5927	2.55713	8.55881	68.4932
5	-0.000941102	0.107776	-0.00688024	-0.0063689	0.238995	4.63978	0.365631	-0.409369	-0.0603689	0.0386311	0.0440222	-0.0371326	0.0764708	0.0011333	333.724	19.25	336	338	-2.25188	10.2139	358	256	326.5	344.25	333.132	332.474	12.8561	282.664	0.287131	0.0656909	0.299586	0.294631	-2.25124	8.47576	0.352631	0.0446311	0.274631	0.327631	0.272755	0.240013	0.0415333	0.297385	45.1162	3.05722	44.67	44.3787	3.01594	14.1702	58.5938
5	0.0136289	0.0936266	0.0017571	0.0036311	1.09367	4.34799	0.365631	-0.167369	-0.0503689	0.0426311	0.0380461	-0.0342384	0.0679623	0.00119578	337.448	11.5127	337.667	339	-0.222105	2.49802	358	311	328.5	345	337.258	337.066	9.19857	282.938	0.304531	0.03237	0.305495	0.305631	-0.136128	1.72954	0.352631	0.245631	0.274631	0.336631	0.302841	0.301129	0.0281	0.29742	44.5017	1.53348	44.4418	44.2478	0.371351	2.64661	48.2315
5	0.0027093	0.0938767	-0.0090249	-0.0083689	1.09899	4.32754	0.352631	-0.167369	-0.0583689	0.0346311	0.0395871	-0.0331892	0.0686733	0.00120334	327.69	24.8296	332.571	333	-1.63219	5.33645	356	253	322.25	344	326.693	325.598	17.4197	283.162	0.298198	0.0322337	0.298767	0.293631	-0.0745588	1.64885	0.344631	0.243631	0.268631	0.327631	0.296493	0.294777	0.0283378	0.297424	46.069	4.04019	45.1475	45.045	2.02884	6.74069	59.2885
5	-0.0013829	0.0864541	-0.0191208	-0.0313689	1.58177	4.96993	0.342631	-0.176369	-0.0523689	0.0166311	0.0425838	-0.0286498	0.0635024	0.00126996	296.818	26.7283	299.96	301	-1.02811	4.14443	343	217	280.25	315.25	295.56	294.198	20.4628	285.669	0.305455	0.019154	0.304708	0.303631	0.201232	2.29804	0.342631	0.268631	0.288631	0.315631	0.304875	0.304298	0.0154602	0.298843	50.986	5.20567	50.1304	49.8339	1.66369	6.20388	69.1244
5	-0.000330902	0.0860415	-0.0185762	-0.0313689	1.61138	5.01682	0.342631	-0.176369	-0.0523689	0.0186311	0.0417129	-0.0234226	0.0632717	0.00126196	303.906	17.0943	304.833	308	-0.345671	1.79603	328	274	288.5	319.5	303.434	302.955	14.7305	285.76	0.30657	0.0178009	0.305111	0.303631	0.57035	2.3327	0.342631	0.278631	0.292131	0.315631	0.306079	0.305597	0.0144114	0.298882	49.5124	2.8484	49.2974	48.7018	0.458472	1.87742	54.7445
5	0.0015978	0.0870733	-0.0163657	-0.0273689	1.57242	4.92636	0.348631	-0.176369	-0.0523689	0.0206311	0.0400175	-0.0225505	0.0638777	0.00126364	304.125	16.6883	305.208	308.5	-0.38976	1.74504	327	274	288.5	319.5	303.674	303.217	14.4844	285.852	0.309055	0.0186799	0.307591	0.303631	0.558832	2.30012	0.348631	0.278631	0.294631	0.323881	0.308518	0.307992	0.0153627	0.298933	49.4695	2.78034	49.2373	48.6256	0.486845	1.82881	54.7445
5	-0.0138579	0.153823	-0.0118976	-0.0273689	-1.31116	8.65252	0.522631	-0.719369	-0.0623689	0.0366311	0.0521261	-0.0273766	0.0938287	0.00118803	300.424	25.1645	303.28	306	-1.39171	5.49664	332	214	282.75	320	299.302	298.061	19.3039	285.925	0.290955	0.127479	0.306746	0.303631	-2.81794	12.9441	0.509631	-0.254369	0.290631	0.330631	0.300501	0.40515	0.0566419	0.298893	50.3252	4.93026	49.578	49.0196	2.17962	9.09225	70.0935
5	0.0079807	0.16201	0.0130859	-0.0063689	-1.30636	8.0644	0.522631	-0.719369	-0.0503689	0.0886311	0.0543387	-0.0298146	0.105664	0.00122199	296.156	26.5064	299.583	303	-1.14342	4.38466	332	214	281.5	314	294.909	293.548	20.4492	285.976	0.309601	0.138293	0.322871	0.321631	-2.53897	11.0963	0.509631	-0.254369	0.293631	0.349131	0.316921	0.436531	0.0710634	0.298946	51.099	5.24379	50.1818	49.505	1.7977	6.81323	70.0935
5	0.0055474	0.162214	0.0105462	-0.0103689	-1.26874	7.93676	0.522631	-0.719369	-0.0543689	0.0886311	0.0576566	-0.0419648	0.106565	0.00124362	291.545	25.2971	293.72	295	-0.944677	4.22466	332	214	280.5	306.25	290.407	289.182	19.0689	286.004	0.306896	0.136182	0.318823	0.304631	-2.51721	11.2269	0.509631	-0.254369	0.288631	0.348631	0.31393	0.426067	0.069045	0.298986	51.8705	5.0504	51.1797	50.8475	1.63868	6.51643	70.0935
5	0.0032729	0.162496	0.00760296	-0.0143689	-1.22588	7.80816	0.522631	-0.719369	-0.0583689	0.0886311	0.0618859	-0.0478011	0.107938	0.00125376	283.529	27.7109	284.692	285.5	-0.426586	2.84336	332	214	265	303	282.163	280.741	21.8824	285.992	0.305603	0.133973	0.316705	0.303631	-2.53681	11.5229	0.509631	-0.254369	0.289631	0.341131	0.312478	0.41921	0.0667135	0.299019	53.4301	5.58884	52.8876	52.5434	0.956099	3.84577	70.0935
5	0.0105942	0.214356	0.00932883	0.0116311	0.183694	3.75364	1.34863	-0.624369	-0.124369	0.137631	0.108555	-0.115109	0.167145	0.000655407	182.585	21.5571	183.308	185	-1.57983	10.1146	228	83	172.75	191.75	181.042	178.992	14.4856	282.034	0.323501	0.260908	0.322906	0.321131	0.349116	6.77558	1.31163	-0.512369	0.197631	0.454631	0.284277	0.444806	0.1825	0.301111	83.8027	15.3673	82.0409	81.0811	4.79914	31.1647	180.723
5	0.0091634	0.219497	0.00380536	0.0036311	0.379809	3.87205	1.34863	-0.620369	-0.138369	0.140631	0.110815	-0.12265	0.171444	0.000697947	168.379	22.8141	168.636	171	-0.683307	4.6741	218	83	148	186	166.679	164.697	18.5731	281.466	0.316834	0.275203	0.315364	0.299631	0.177823	5.97619	1.31163	-0.512369	0.169881	0.454881	0.289152	0.35976	0.192024	0.30119	91.0764	15.872	89.7393	87.7223	3.09816	18.504	180.723
5	0.0011324	0.229905	-0.00413784	-0.0043689	0.313379	3.84725	1.34863	-1.09937	-0.157369	0.142631	0.116302	-0.142188	0.179996	0.000700119	154.317	24.4605	153.277	148	0.101082	3.36849	218	83	138	176	152.349	150.268	19.5475	280.83	0.316834	0.320729	0.335027	0.313631	-1.21322	9.07392	1.31163	-1.09937	0.168131	0.496631	0.298877	0.164885	0.210547	0.301268	99.8217	17.6079	98.8474	101.351	1.66973	9.15376	180.723
5	0.0271818	0.233829	0.0197456	0.0096311	0.35564	3.76425	1.34863	-1.09937	-0.128369	0.172131	0.11721	-0.124734	0.182982	0.000832528	141.471	19.4032	139.346	138	0.83443	6.38453	218	83	128	148	140.194	138.907	14.0547	280.133	0.353673	0.323262	0.374348	0.352631	-1.2674	8.61328	1.31163	-1.09937	0.200381	0.554631	0.321005	0.230131	0.223395	0.30153	107.986	15.214	108.152	108.696	1.39264	9.92946	180.723
5	-0.0258896	0.289755	-0.0107817	-0.0083689	-0.522196	4.04034	0.877631	-1.38237	-0.176369	0.154631	0.133873	-0.183774	0.218343	0.000698917	132.2	10.9174	131.439	129	0.627393	4.76562	173	99	124.25	139.75	131.764	131.335	8.64	279.394	0.312473	0.324309	0.347545	0.334631	-1.52784	7.11517	0.869631	-1.09937	0.168131	0.542131	0.279891	-0.0310174	0.232596	0.301585	114.212	9.28043	114.461	116.279	0.26866	5.4801	151.515
5	-0.0061395	0.295101	0.00947536	0.0076311	-0.539232	4.07434	0.869631	-1.38237	-0.151369	0.177631	0.134885	-0.21034	0.221101	0.000664725	125.304	9.12499	124.525	124	1.70634	11.3808	173	99	119.25	129.75	124.995	124.701	6.25477	278.623	0.345431	0.305329	0.385598	0.416631	-1.90351	8.93588	0.869631	-1.09937	0.233131	0.551631	0.302756	-0.0326169	0.21495	0.301804	120.288	8.17625	120.62	120.968	-0.325475	7.32944	151.515
5	-0.0169481	0.290382	-0.00519064	-0.0083689	-0.458162	4.09909	0.869631	-1.38237	-0.165369	0.162631	0.137176	-0.166506	0.2186	0.000576661	122.222	4.12311	122.082	122	0.464845	3.27829	134	115	120	125	122.154	122.087	3.14678	277.841	0.347838	0.249787	0.372405	0.388631	-1.11898	5.47125	0.869631	-0.659369	0.226631	0.511631	0.302204	-0.0311541	0.185675	0.302034	122.864	4.09476	122.918	122.951	-0.266105	2.98883	130.435
5	-0.0260939	0.2899	-0.014263	-0.0143689	-0.453786	4.00029	0.860631	-1.38237	-0.184369	0.159631	0.137735	-0.138395	0.219759	0.000443308	121.148	2.86841	121.311	122	-0.360702	2.65896	127	115	120	123	121.114	121.08	2.21308	277.058	0.32718	0.244061	0.346583	0.362131	-1.05692	5.35458	0.772631	-0.659369	0.195631	0.464631	0.288233	-0.0324279	0.184972	0.30216	123.885	2.96206	123.674	122.951	0.466904	2.68445	130.435
5	0.0405417	0.228236	0.0323788	0.0266311	0.318233	3.13033	0.860631	-0.669369	-0.116369	0.181631	0.118112	-0.103976	0.180899	0.0006438	122.099	3.8033	122.016	122	0.216976	2.6171	130	115	120	124	122.04	121.982	2.82061	276.283	0.374192	0.162481	0.373663	0.386631	-0.105092	2.82705	0.730631	-0.0973689	0.253631	0.464631	0.338574	0.317165	0.132127	0.30252	122.969	3.8134	122.976	122.951	-0.0709702	2.58553	130.435
5	0.0363452	0.227945	0.0295042	0.0306311	0.252054	3.01352	0.891631	-0.669369	-0.124369	0.181631	0.123223	-0.120154	0.182329	0.000822307	125.367	5.16442	124.678	124	3.10147	18.9445	157	120	122	128	125.27	125.179	3.64942	275.528	0.371506	0.167081	0.370398	0.383631	-0.0276615	2.86876	0.761631	-0.0973689	0.252631	0.485131	0.333213	0.306938	0.135034	0.302865	119.829	4.45327	120.371	120.968	-2.25239	12.3521	125
5	0.0308716	0.231779	0.0247332	0.0266311	0.195588	3.04146	0.891631	-0.785369	-0.134369	0.179631	0.123988	-0.125958	0.18489	0.000972553	127.584	5.834	126.842	127	2.62495	13.2332	157	120	124	130	127.462	127.347	3.76522	274.789	0.368221	0.198787	0.3737	0.384631	-0.498553	3.92214	0.761631	-0.345369	0.251631	0.497631	0.315201	0.729236	0.156811	0.303192	117.788	4.87943	118.308	118.11	-1.97004	9.62076	125
5	0.0321018	0.233424	0.0266228	0.0246311	0.17204	2.96039	0.891631	-0.785369	-0.136369	0.185631	0.126298	-0.115499	0.187498	0.0011282	127.192	6.14977	126.655	127	2.21823	11.4073	157	118	123	130	127.054	126.924	4.0789	274.051	0.372099	0.203015	0.38875	0.396631	-0.806403	4.21051	0.761631	-0.345369	0.269131	0.499131	0.308689	-0.201228	0.153453	0.303536	118.181	5.24715	118.488	118.11	-1.51443	7.99784	127.119
5	0.0218984	0.238475	0.0116475	0.0036311	0.345154	3.08799	1.15463	-0.785369	-0.151369	0.177631	0.131924	-0.132053	0.19263	0.00123205	124.241	8.03712	123.78	124	1.20755	6.34628	157	111	119	129	123.994	123.758	6.02179	273.302	0.393269	0.235599	0.399748	0.406631	-0.156263	4.25164	1.13763	-0.345369	0.286131	0.518131	0.314479	-0.21081	0.172665	0.303985	121.205	7.42258	121.35	120.968	-0.583909	4.17334	135.135
5	0.0133204	0.234864	0.00382256	-0.0083689	0.321426	3.04193	1.15463	-0.785369	-0.155369	0.168631	0.131294	-0.105546	0.190446	0.00129249	118.627	7.45181	118.143	118	0.411115	2.26853	138	107	112	124	118.398	118.174	6.3208	272.528	0.38731	0.24756	0.391897	0.372631	-0.0556787	3.62785	1.13763	-0.345369	0.264131	0.534631	0.291705	-0.595151	0.189235	0.304402	126.932	7.82078	127.227	127.119	-0.218615	2.03349	140.187
5	0.0261196	0.235557	0.015219	0.0016311	0.410885	3.06917	1.15463	-0.661369	-0.145369	0.183631	0.130848	-0.0928112	0.191276	0.00141663	112.795	6.5058	112.424	112	0.336708	2.01613	127	103	107	118.5	112.612	112.43	5.4907	271.73	0.409451	0.257485	0.401139	0.377631	0.305146	2.87206	1.13763	-0.132369	0.261131	0.557881	0.291994	-4.70082	0.2023	0.304927	133.416	7.58195	133.659	133.929	-0.185135	1.90855	145.631
5	0.0036332	0.234326	-0.0084385	-0.0253689	0.498802	3.24943	1.15463	-0.661369	-0.159369	0.152631	0.128146	-0.0936517	0.188112	0.00142771	109.222	4.19946	108.75	108	0.823646	2.94933	121	103	106	112	109.144	109.067	3.46667	270.917	0.394763	0.258135	0.377588	0.352631	0.514324	2.85074	1.13763	-0.0393689	0.236131	0.537131	0.281485	0.216853	0.202832	0.305376	137.53	5.1399	138.016	138.889	-0.684008	2.67099	145.631
5	0.000147898	0.224215	-0.0100981	-0.0213689	0.443411	3.20543	0.991631	-0.661369	-0.157369	0.142631	0.119568	-0.0925936	0.178884	0.00142131	107.641	2.98929	107.257	107	1.03505	3.68231	117	103	106	109	107.601	107.561	2.32254	270.101	0.357524	0.243372	0.335762	0.303631	0.63405	2.80403	0.991631	-0.0393689	0.216631	0.506631	0.254506	0.195841	0.19139	0.305637	139.455	3.77179	139.885	140.187	-0.905185	3.3881	145.631
5	-0.0031125	0.218083	-0.014597	-0.0213689	0.489376	3.35396	0.991631	-0.618369	-0.157369	0.127631	0.11425	-0.0873756	0.172779	0.00139864	108.451	3.88234	108.014	107	0.776543	2.34864	118	103	106	112	108.383	108.317	3.30733	269.292	0.351892	0.227282	0.329888	0.313631	0.753641	3.29527	0.991631	-0.0393689	0.216631	0.469631	0.266707	0.370815	0.173355	0.305868	138.483	4.83068	138.958	140.187	-0.697845	2.23651	145.631
5	-0.0038571	0.210675	-0.0142734	-0.0253689	0.404444	3.12837	0.914631	-0.618369	-0.151369	0.123631	0.110145	-0.0920355	0.166967	0.00137236	112.159	5.82876	111.697	112	0.384986	1.81299	124	104	107	117	112.011	111.865	5.05269	268.507	0.340878	0.172601	0.332064	0.325631	0.59832	4.03853	0.898631	-0.0393689	0.235381	0.424131	0.290249	0.315538	0.127873	0.306043	134.09	6.85007	134.514	133.929	-0.285212	1.71535	144.231
5	0.0089727	0.207183	-0.00220304	-0.0083689	0.400049	2.99704	0.914631	-0.618369	-0.143369	0.139131	0.109291	-0.101174	0.165871	0.00141037	115.849	5.92605	116.438	117	-0.521486	2.04591	124	104	112	121	115.696	115.54	5.07572	267.743	0.346378	0.161632	0.339893	0.334631	0.475569	3.6573	0.898631	-0.0023689	0.223631	0.450881	0.292092	-1.13167	0.126238	0.306245	129.825	6.8434	129.005	128.205	0.643048	2.20885	144.231
5	0.0127422	0.212862	0.00271656	-0.0053689	0.366799	2.91336	0.904631	-0.618369	-0.143369	0.152631	0.114133	-0.0929769	0.171652	0.00146702	119.373	3.97465	119.825	121	-0.81771	2.42123	125	110	117	122	119.307	119.239	3.27914	267.002	0.376095	0.159768	0.370194	0.376631	0.350271	3.35379	0.877631	-0.0023689	0.280631	0.472631	0.32599	-0.570351	0.122821	0.306594	125.798	4.31053	125.256	123.967	0.892368	2.52744	136.364
5	0.0067825	0.219606	-0.000860235	-0.0063689	0.271537	3.04343	0.904631	-0.698369	-0.151369	0.152631	0.117421	-0.107319	0.175956	0.0014936	121.585	2.90997	121.516	121.5	0.827243	5.46312	132	115	120	123	121.551	121.518	2.07317	266.274	0.376053	0.19248	0.370695	0.377631	0.256734	3.1607	0.877631	-0.0763689	0.253381	0.476631	0.306531	-0.854785	0.144802	0.306941	123.439	2.90626	123.455	123.459	-0.566137	4.92448	130.435
5	0.0135692	0.219301	0.00650416	0.0016311	0.280706	3.20993	0.925631	-0.698369	-0.143369	0.154631	0.115426	-0.0886723	0.17477	0.00155398	120.378	3.84785	120.258	121	0.419588	3.27133	132	113	117	123	120.318	120.258	3.07615	265.545	0.405643	0.22249	0.39433	0.385631	0.316164	2.72377	0.925631	-0.0763689	0.254881	0.542381	0.322465	-0.799743	0.171941	0.307435	124.732	3.94637	124.788	123.967	-0.233177	2.89954	132.743
5	0.0150929	0.218917	0.0060691	-0.0023689	0.381122	3.3848	0.980631	-0.698369	-0.138369	0.154631	0.114399	-0.104967	0.173578	0.00162167	117.167	6.04368	117.234	117	0.0585173	2.52417	132	106	113	122	117.013	116.858	4.88095	264.803	0.423302	0.236526	0.408456	0.394631	0.398371	2.60349	0.980631	-0.0763689	0.263381	0.561631	0.346209	0.249377	0.185581	0.308014	128.361	6.64005	128.1	128.205	0.167538	2.4508	141.509
5	0.0174028	0.219053	0.00784336	0.0036311	0.362934	3.57213	1.02863	-0.715369	-0.138369	0.152631	0.115952	-0.11642	0.173276	0.00170058	112.511	6.9926	111.985	113	0.440588	2.85961	132	97	106	117	112.3	112.091	5.78357	264.042	0.427755	0.256801	0.423676	0.420631	0.0448195	3.02159	1.02863	-0.269369	0.275131	0.570131	0.359099	0.273156	0.196602	0.308613	133.82	8.16886	134.184	132.743	-0.151926	2.52895	154.639
5	-0.0112581	0.229389	-0.0183261	-0.0233689	0.308156	3.42637	1.02863	-0.715369	-0.171369	0.129631	0.119768	-0.118662	0.180404	0.00163579	107.901	5.33969	107.565	106	0.417595	1.84439	118	97	104	113	107.772	107.645	4.71779	263.261	0.397359	0.266329	0.391845	0.403631	0.118579	2.85833	1.02863	-0.269369	0.220631	0.553131	0.317108	0.168455	0.207017	0.309057	139.347	6.77374	139.656	141.509	-0.31314	1.86264	154.639
5	0.100063	0.377312	0.0475086	0.0166311	1.05313	3.84673	1.53863	-0.715369	-0.151369	0.253631	0.161282	-0.175638	0.286712	0.00212792	104.547	3.47871	104.028	104	0.952285	3.33555	113	97	102	106	104.491	104.436	2.68942	262.467	0.487037	0.390325	0.448395	0.427631	0.755395	3.25462	1.51363	-0.269369	0.220631	0.707131	0.35398	0.180753	0.300312	0.309946	143.628	4.64377	144.24	144.231	-0.807645	3.18477	154.639
5	0.0454376	0.670108	0.0880886	0.0346311	-1.30347	6.5986	1.58663	-2.76837	-0.202369	0.400631	0.242793	-0.202725	0.451259	0.00234447	102.32	2.28011	102.329	102	0.736083	6.76675	113	97	101	104	102.295	102.27	1.69604	261.667	0.38457	0.710476	0.445847	0.405631	-1.48027	6.84487	1.51363	-2.32837	0.127631	0.819631	0.404009	0.213707	0.477411	0.31032	146.671	3.22745	146.609	147.059	-0.419202	5.58377	154.639
6	-0.0129447	0.122314	-0.00439678	0.00310016	-1.06759	6.59708	0.3321	-0.7399	-0.0878998	0.0691002	0.0583864	-0.32564	0.0917468	-0.00328486	211.617	4.60412	211.857	213	-0.444226	2.70564	220	200	208.25	215.75	211.568	211.518	3.81168	206.476	-0.537046	0.0917297	-0.536372	-0.5224	0.415882	4.52645	-0.2199	-0.7399	-0.6024	-0.4729	0.528287	-0.517507	0.0705807	-0.534504	70.916	1.55948	70.8168	70.4225	0.544097	2.8667	75
6	-0.0104104	0.119081	-0.00168944	0.00310016	-1.17944	7.3518	0.3321	-0.7399	-0.0768998	0.0671002	0.0534053	-0.477918	0.0871717	-0.00332049	211.065	4.81388	211.353	211.5	-0.31239	2.44945	220	200	208	215	211.011	210.957	4.02174	206.499	-0.540091	0.0927626	-0.538843	-0.5239	0.417981	4.66481	-0.2199	-0.7399	-0.5939	-0.4924	0.531155	-0.520089	0.0697782	-0.534532	71.1045	1.63495	70.987	70.9224	0.405524	2.55523	75
6	0.00494526	0.129748	0.0102704	0.0141002	-0.849673	5.82715	0.3321	-0.7399	-0.0728998	0.0881002	0.0641523	-3.9769	0.0978451	-0.00327916	212.696	6.06216	212.735	213	0.0342118	2.67335	227	200	208	217	212.611	212.527	4.8828	206.53	-0.520453	0.109279	-0.521843	-0.5189	0.250697	3.0518	-0.2199	-0.7399	-0.5939	-0.4479	0.507945	-0.493493	0.0850566	-0.534462	70.5794	2.01367	70.5307	70.4225	0.106164	2.66047	75
6	0.00381186	0.132412	0.011883	0.0161002	-0.926884	5.7296	0.3321	-0.7449	-0.0648998	0.0861002	0.0637383	-0.88631	0.0989605	-0.0032437	214.222	6.92456	214.333	215	-0.113319	2.46117	229	200	208.75	219	214.112	214.002	5.6642	206.568	-0.523617	0.113308	-0.523694	-0.5199	0.18799	2.98755	-0.2199	-0.7449	-0.5919	-0.4509	0.510342	-0.495108	0.0896616	-0.534408	70.0927	2.27896	70.0113	69.7674	0.250633	2.47306	75
6	-0.00525394	0.138605	0.00515469	0.0111002	-0.924007	5.09786	0.3501	-0.7899	-0.0768998	0.0861002	0.066688	0.601788	0.105209	-0.00325375	216.933	5.8636	217.03	217	-0.215523	2.92342	229	202	213	220.5	216.855	216.777	4.51852	206.62	-0.529269	0.121257	-0.528194	-0.5244	0.136257	3.01516	-0.2049	-0.7899	-0.6019	-0.4469	0.514159	-0.49659	0.096413	-0.534382	69.1955	1.88502	69.1309	69.1244	0.369089	3.07812	74.2574
6	0.00761106	0.142956	0.0190222	0.0221002	-0.913225	4.76895	0.3501	-0.7899	-0.0648998	0.1021	0.0692993	0.326543	0.108792	-0.00319943	219.533	5.68331	219.576	219	-0.0677045	2.45622	230	206	215.75	224	219.461	219.389	4.63704	206.685	-0.515856	0.126858	-0.514665	-0.5244	0.023996	2.66363	-0.2049	-0.7899	-0.5919	-0.4159	0.499276	-0.480756	0.102306	-0.534289	68.3717	1.77567	68.3318	68.4932	0.181857	2.5522	72.8155
6	-0.0229006	0.14209	-0.0141188	-0.000899842	-0.856577	4.86909	0.3501	-0.7939	-0.1059	0.0661002	0.0639833	0.869243	0.108751	-0.00329794	218.267	5.84808	218.121	218	0.151842	2.26111	230	206	214	222.25	218.19	218.114	4.87407	206.743	-0.548313	0.129474	-0.549665	-0.5369	0.166846	2.93253	-0.2049	-0.7939	-0.6479	-0.4699	0.531543	-0.511905	0.100561	-0.534359	68.7714	1.83763	68.7905	68.8073	-0.052611	2.26736	72.8155
6	0.0154165	0.151288	0.0253068	0.0221002	-0.739133	4.28983	0.3501	-0.7939	-0.0688998	0.1291	0.0720651	0.765057	0.115934	-0.00320436	218	6.32815	218.091	217	-0.098498	2.46182	230	203	213.75	223	217.91	217.82	5.24444	206.799	-0.508791	0.13734	-0.508606	-0.5224	0.0054111	2.73551	-0.2049	-0.7939	-0.5829	-0.4139	0.488903	-0.466724	0.107162	-0.534232	68.8643	2.00835	68.8015	69.1244	0.226839	2.57707	73.8916
6	0.0100157	0.147078	0.018208	0.0141002	-0.71829	4.43717	0.3171	-0.7939	-0.0728998	0.1161	0.0691521	-0.593933	0.11271	-0.00313826	217.711	5.96437	217.848	218	-0.118874	2.82625	230	203	214	222	217.631	217.551	4.73975	206.854	-0.514769	0.130326	-0.512959	-0.5289	-0.098973	2.64861	-0.2549	-0.7939	-0.5809	-0.4409	0.497739	-0.479701	0.102707	-0.534134	68.9495	1.89887	68.873	68.8073	0.268424	2.93483	73.8916
6	0.00521066	0.154203	0.0114054	0.00910016	-0.563892	4.02862	0.3461	-0.7939	-0.0858998	0.1191	0.0779679	-0.28319	0.120884	-0.00309652	216.911	5.12047	217.121	217	-0.298283	2.72293	226	203	213.75	221.25	216.852	216.792	4.13531	206.904	-0.514574	0.138248	-0.512282	-0.5144	-0.0887304	2.70716	-0.2219	-0.7939	-0.5879	-0.4409	0.49505	-0.473729	0.107848	-0.534037	69.1908	1.64707	69.1009	69.1244	0.417704	2.94123	73.8916
6	0.0336364	0.143929	0.0442534	0.0531002	-0.821969	4.50914	0.3461	-0.7819	-0.0478998	0.1291	0.0806871	-0.901554	0.112219	-0.00291285	212.457	11.558	214.647	216	-1.36042	4.16465	226	179	209	220	212.132	211.79	8.77599	206.932	-0.479006	0.119349	-0.473214	-0.4639	-0.398066	3.38479	-0.2219	-0.7819	-0.5484	-0.40065	0.464132	-0.448453	0.090335	-0.533761	70.8249	4.18412	69.9365	69.4444	1.5859	4.88523	83.7989
6	-0.0101336	0.136516	-0.00140144	-0.000899842	-0.763987	4.90658	0.3461	-0.7819	-0.0878998	0.0881002	0.0693065	-0.707487	0.105441	-0.00294896	213.196	11.6954	215.647	217	-1.45697	4.34202	226	179	209	221	212.863	212.511	8.7448	206.963	-0.516623	0.115053	-0.510271	-0.4969	-0.265071	3.03116	-0.2219	-0.7819	-0.5894	-0.4369	0.503667	-0.489752	0.0915663	-0.533676	70.5845	4.23029	69.6112	69.1244	1.66871	5.05745	83.7989
6	-0.00761514	0.132226	-0.000117709	0.00310016	-0.804537	5.37502	0.3461	-0.7709	-0.0808998	0.0801002	0.0641777	-0.783413	0.100308	-0.00297229	214.156	12.8964	216.061	218	-1.03573	3.82835	239	179	208.75	222	213.758	213.341	9.5842	206.999	-0.519704	0.111984	-0.514517	-0.5029	-0.137535	2.94573	-0.2219	-0.7709	-0.5979	-0.4349	0.507295	-0.493712	0.0900397	-0.533606	70.31	4.55758	69.4848	68.8073	1.3489	4.4597	83.7989
6	-0.0256455	0.130877	-0.0133556	-0.00689984	-1.16011	5.8618	0.3131	-0.8709	-0.0958998	0.0631002	0.0612906	-0.661097	0.0989495	-0.00308566	216.733	14.3502	218.848	220	-1.00953	3.40061	239	179	211.75	227.25	216.245	215.732	10.9215	207.048	-0.544335	0.117867	-0.532635	-0.5244	-0.788242	3.27554	-0.3809	-0.8709	-0.6249	-0.4529	0.532644	-0.521721	0.0951248	-0.533659	69.5307	4.97808	68.6292	68.1818	1.29166	4.05634	83.7989
6	0.0254914	0.134041	0.0339155	0.0341002	-0.933512	5.29349	0.3091	-0.7299	-0.0528998	0.1271	0.0700675	-0.894378	0.10281	-0.00253818	211.681	4.84591	211.514	211	0.316449	2.57465	222	203	209	214.75	211.627	211.573	3.80353	208.596	-0.499796	0.109445	-0.497039	-0.4854	-0.205219	2.31479	-0.2899	-0.7299	-0.5739	-0.4204	0.487895	-0.475848	0.0890538	-0.528302	70.8975	1.61329	70.9303	71.09	-0.216348	2.52796	73.8916
6	0.00936496	0.136788	0.0173104	0.0221002	-0.871088	5.13759	0.3091	-0.7359	-0.0748998	0.1071	0.0721724	-0.329977	0.106112	-0.00247867	212.696	5.08536	212.706	212	0.0255992	2.2306	222	203	210	216	212.636	212.577	4.20416	208.617	-0.51973	0.115634	-0.518271	-0.5029	-0.0909843	2.23105	-0.2899	-0.7359	-0.6114	-0.4334	0.506722	-0.493296	0.0963223	-0.528259	70.5628	1.68782	70.536	70.7547	0.0620574	2.24482	73.8916
6	0.00919716	0.126249	0.0181842	0.0141002	-1.10491	6.13483	0.2861	-0.7359	-0.0648998	0.1001	0.0631437	-0.189994	0.0963627	-0.00242029	214.261	4.54819	214.382	214	-0.209988	2.37843	222	204	211	218	214.213	214.166	3.70699	208.645	-0.522432	0.100769	-0.518786	-0.5049	-0.176213	2.55731	-0.3029	-0.7359	-0.5784	-0.4539	0.51275	-0.502831	0.0820353	-0.52823	70.0391	1.49467	69.9809	70.0935	0.295352	2.45722	73.5294
6	-0.0102818	0.119028	0.00206882	0.00110016	-1.42481	7.10202	0.2181	-0.7629	-0.0748998	0.0801002	0.056454	-0.174838	0.0891738	-0.0024596	216.822	3.35944	216.848	217	0.0358238	2.43547	225	211	214	219	216.797	216.771	2.77531	208.686	-0.5429	0.0943589	-0.535723	-0.5279	-0.50551	2.24979	-0.4119	-0.7629	-0.6139	-0.4679	0.535162	-0.527755	0.079087	-0.528303	69.1973	1.07209	69.1794	69.1244	0.0290955	2.39275	71.09
6	-0.00823744	0.119356	0.00433229	0.00510016	-1.38908	6.8563	0.2041	-0.7629	-0.0728998	0.0841002	0.0578273	-0.278612	0.0902282	-0.00248848	215.8	3.8055	215.97	216	-0.329606	3.30074	225	205	213	218.25	215.767	215.734	3.05778	208.721	-0.531161	0.102885	-0.526165	-0.5204	-0.324004	2.32576	-0.3309	-0.7629	-0.6139	-0.4489	0.521504	-0.511971	0.0850662	-0.528318	69.5301	1.23446	69.4623	69.4444	0.445612	3.43137	73.1707
6	-0.00763864	0.119229	0.00419496	0.00910016	-1.32276	6.52854	0.2041	-0.7629	-0.0788998	0.0821002	0.0578284	-0.383576	0.0908481	-0.00251424	215.8	4.27785	215.818	216	-0.0298059	3.05867	225	205	213	219	215.759	215.717	3.40444	208.757	-0.522878	0.101735	-0.518017	-0.5039	-0.387692	2.45963	-0.3309	-0.7629	-0.6099	-0.4489	0.513352	-0.504004	0.0838894	-0.528291	69.5356	1.38087	69.5121	69.4444	0.151639	3.10798	73.1707
6	-0.00371354	0.122838	0.00818002	0.0181002	-1.2363	5.98403	0.2041	-0.7629	-0.0808998	0.0861002	0.0644018	23.2501	0.0954468	-0.00252023	216	4.41073	216.061	216	-0.101248	2.91273	225	205	213.75	219	215.956	215.912	3.46667	208.793	-0.510835	0.110637	-0.502988	-0.4749	-0.521037	2.26557	-0.3309	-0.7629	-0.6099	-0.4329	0.499573	-0.488865	0.0940104	-0.528203	69.4728	1.42322	69.434	69.4444	0.217621	2.98304	73.1707
6	-0.000498642	0.120171	0.00958256	0.0181002	-1.18677	6.00001	0.2041	-0.7399	-0.0768998	0.0841002	0.0620323	1.20613	0.0926015	-0.00251012	214.739	4.18163	214.647	215	0.261375	3.03476	225	206	212	216	214.699	214.66	3.15312	208.823	-0.49807	0.102699	-0.4919	-0.4699	-0.499027	2.3594	-0.3309	-0.7399	-0.58465	-0.42315	0.488055	-0.478445	0.0845007	-0.528053	69.878	1.35539	69.8896	69.7674	-0.148584	2.96825	72.8155
6	-0.01133	0.124639	-0.00139211	0.00910016	-1.08777	5.48477	0.2121	-0.7399	-0.0938998	0.0731002	0.0630088	1.13111	0.0972883	-0.00255422	213.326	4.92637	213.176	213.5	0.155795	3.02088	225	203	210	216	213.271	213.215	3.71739	208.845	-0.509347	0.104233	-0.501557	-0.4779	-0.53255	2.20697	-0.3399	-0.7399	-0.6054	-0.4369	0.499334	-0.489821	0.0874876	-0.527959	70.3515	1.62138	70.3748	70.258	-0.0203079	2.96312	73.8916
6	0.00203986	0.128467	0.0111983	0.0141002	-0.979605	5.16342	0.2371	-0.7139	-0.0768998	0.0961002	0.0655645	-1.44125	0.0998686	-0.00253125	211.043	4.97366	211.057	212	0.0365651	2.25491	222	202	207	215	210.985	210.928	4.20824	208.856	-0.493025	0.110318	-0.487955	-0.4659	-0.345974	2.36531	-0.2669	-0.7139	-0.5864	-0.4179	0.480983	-0.468933	0.0895625	-0.527784	71.1144	1.67622	71.089	70.7547	0.0490854	2.19932	74.2574
6	-0.00836524	0.129409	-0.00147264	0.00310016	-0.875792	5.07815	0.2371	-0.7339	-0.0918998	0.0841002	0.0639908	-0.522746	0.100398	-0.00256042	207.532	5.57109	207.771	208	-0.285727	2.38359	216	194	204	212.75	207.458	207.384	4.6057	208.85	-0.503754	0.114597	-0.501261	-0.4904	-0.20365	2.33621	-0.2669	-0.7339	-0.6029	-0.4274	0.490732	-0.477391	0.0921215	-0.527664	72.3295	1.95928	72.2175	72.1154	0.39353	2.54896	77.3196
6	0.00368826	0.132169	0.0119896	0.0161002	-0.889067	4.88438	0.2371	-0.7339	-0.0788998	0.1001	0.0671619	-0.91266	0.102905	-0.00252918	206.085	5.73255	205.943	205	0.253589	2.59325	220	194	203	210	206.007	205.93	4.6899	208.836	-0.491296	0.119112	-0.488622	-0.4749	-0.257981	2.47853	-0.2609	-0.7339	-0.5689	-0.4139	0.476881	-0.462085	0.0924453	-0.527482	72.8403	2.01559	72.8578	73.1707	-0.127361	2.55679	77.3196
6	-0.00490064	0.133021	0.00277642	0.00310016	-0.836061	4.81578	0.2371	-0.7899	-0.0838998	0.0881002	0.0686199	-0.338965	0.103463	-0.00254104	204.604	5.9635	204.25	204	0.484905	2.89891	220	194	201	207.5	204.52	204.436	4.62153	208.815	-0.492757	0.122431	-0.489359	-0.4859	-0.277352	2.73193	-0.2609	-0.7899	-0.5574	-0.4219	0.477528	-0.461855	0.093691	-0.527309	73.3726	2.11337	73.461	73.5294	-0.341908	2.78039	77.3196
6	-0.000956842	0.144863	0.00688429	0.00910016	-0.680672	4.288	0.3051	-0.7899	-0.0858998	0.0941002	0.0749748	-0.492239	0.112823	-0.00253312	205.957	6.7886	205.8	206	0.17901	2.17753	220	194	201	211	205.848	205.739	5.61793	208.8	-0.487087	0.132173	-0.480872	-0.4874	-0.271846	2.69385	-0.2139	-0.7899	-0.5569	-0.4069	0.468943	-0.44998	0.100604	-0.527108	72.9077	2.39352	72.9222	72.8155	-0.0670288	2.15477	77.3196
6	0.00297496	0.483026	0.0177392	0.0921002	-0.247502	2.40282	1.1911	-1.6329	-0.3889	0.3391	0.281779	1.88606	0.400407	-0.00275325	198.082	5.84821	198.243	198	-0.207955	1.90382	207	186	193	203	197.997	197.911	5.02541	206.72	-0.56216	0.502773	-0.560742	-0.4574	-0.0969594	2.35486	0.5421	-1.6329	-1.0029	-0.2219	0.456134	-0.360935	0.410441	-0.524661	75.7915	2.25391	75.7009	75.7576	0.285216	1.9785	80.6452
6	-0.0316483	0.487545	-0.0213232	0.0421002	-0.170264	2.32291	1.1211	-1.6329	-0.4119	0.3211	0.288375	1.82731	0.407111	-0.00289773	197.28	7.10573	197.974	198	-0.628572	2.52069	207	181	193	203	197.153	197.023	5.7888	206.672	-0.621782	0.503029	-0.626541	-0.6229	0.0401147	2.2766	0.5361	-1.6329	-1.02165	-0.25515	0.481846	-0.322548	0.418316	-0.525146	76.1332	2.81138	75.8111	75.7576	0.752984	2.73954	82.8729
6	-0.0406293	0.460234	-0.0454286	-0.0408998	0.0746938	2.50062	1.1211	-1.6329	-0.3809	0.2991	0.269599	-6.27475	0.379959	-0.00308638	194.54	8.3793	195.053	194	-0.298486	1.95814	207	178	188	203	194.361	194.181	7.1216	206.612	-0.648723	0.463096	-0.660541	-0.6409	0.223942	2.69486	0.5361	-1.6329	-1.00515	-0.32765	0.516994	-0.725293	0.37233	-0.525764	77.2475	3.37839	76.9789	77.3196	0.412843	2.07607	84.2697
6	0.00923446	0.458288	-0.00529438	-0.0278998	0.264541	2.96781	1.4021	-1.6329	-0.3014	0.3191	0.23788	1.55	0.363992	-0.00302478	191.451	7.67675	191.308	191	0.10089	2.07756	206	178	185.25	197	191.3	191.15	6.30296	206.536	-0.575438	0.473442	-0.59475	-0.6454	0.428395	3.19788	0.6971	-1.6329	-0.9179	-0.2659	0.453063	-0.726119	0.368882	-0.526012	78.4724	3.14189	78.4699	78.534	0.025698	2.06072	84.2697
6	0.0171155	0.396355	-0.00776371	-0.0298998	0.58069	3.70003	1.4021	-1.3289	-0.2359	0.2451	0.189535	-2.27601	0.304805	-0.00292408	188.377	5.9911	188.077	188	0.337319	2.33453	202	178	184	192.25	188.284	188.192	4.91278	206.445	-0.560844	0.427	-0.59385	-0.6539	0.740445	3.50383	0.6971	-1.3289	-0.8519	-0.3109	0.442023	-1.59115	0.332138	-0.526187	79.7058	2.51277	79.7889	79.7872	-0.223419	2.25153	84.2697
6	0.0597584	0.406545	0.020128	-0.0108998	0.781606	3.44733	1.4021	-1.1619	-0.2259	0.2961	0.196259	-3.93003	0.319479	-0.00261067	187.423	5.7984	186.975	187	0.573582	2.74684	202	178	183.5	190.5	187.336	187.25	4.68047	206.35	-0.528051	0.412888	-0.571079	-0.6389	0.863399	3.21183	0.6971	-1.1619	-0.8104	-0.30815	0.436198	6.25264	0.324567	-0.526196	80.1068	2.44021	80.2577	80.2139	-0.446365	2.57271	84.2697
6	0.0234451	0.406264	-0.0129869	-0.0338998	0.769437	3.71066	1.4021	-1.2729	-0.2489	0.2471	0.197275	-5.07482	0.313836	-0.00248039	185.943	6.00774	185.487	185	0.418289	3.143	202	173	181.75	189.25	185.849	185.755	4.61517	206.248	-0.553344	0.408693	-0.597825	-0.6649	0.893268	3.52721	0.6971	-1.2729	-0.8269	-0.3329	0.470048	-0.919652	0.317568	-0.526332	80.7515	2.5823	80.8933	81.0811	-0.228462	3.06473	86.7052
6	0.00332196	0.400743	-0.0331	-0.0808998	0.668541	3.20479	1.3581	-1.2729	-0.2779	0.2451	0.219219	-0.662016	0.320453	-0.00245138	184.868	6.47788	184.231	184	1.14202	5.12155	207	173	180	189	184.759	184.653	4.76611	206.141	-0.5874	0.386377	-0.6323	-0.6854	0.76407	3.03425	0.3611	-1.2729	-0.8499	-0.3979	0.528126	-1.03577	0.307296	-0.526637	81.2334	2.75095	81.4465	81.5217	-0.86337	4.3823	86.7052
6	-0.000769442	0.391329	-0.0338162	-0.0668998	0.677259	3.41267	1.3581	-1.2729	-0.2789	0.2121	0.210628	3.85799	0.309681	-0.00244297	186.346	8.50809	185.15	184	1.00333	3.26953	207	173	180	191	186.161	185.981	6.64497	206.042	-0.602862	0.370571	-0.643438	-0.6759	0.823913	3.4413	0.3611	-1.2729	-0.85815	-0.4054	0.554546	-0.587731	0.284195	-0.527018	80.6535	3.53569	81.0717	81.5217	-0.832655	3.00112	86.7052
6	-0.00634134	0.344627	-0.0292533	-0.0418998	0.663199	4.07674	1.1911	-1.2729	-0.2259	0.1811	0.174685	-1.14338	0.2646	-0.00246246	187.788	8.7813	186.925	185.5	0.625995	2.59509	207	173	181	192.5	187.591	187.396	7.1568	205.951	-0.614409	0.333737	-0.650695	-0.6679	1.25156	5.59249	0.5751	-1.2729	-0.83615	-0.43865	0.577534	-0.491473	0.24046	-0.527455	80.0444	3.65125	80.3169	80.8631	-0.459538	2.4362	86.7052
6	0.0198623	0.312009	-0.0111266	-0.00889984	0.953956	4.80686	1.1911	-1.0339	-0.1969	0.1811	0.149996	-0.998323	0.235178	-0.00235083	190.078	9.1364	189.615	191	0.218184	2.1981	208	173	182	195.75	189.864	189.651	7.44944	205.872	-0.599784	0.320644	-0.640225	-0.6369	1.46794	5.97965	0.5751	-1.0339	-0.8374	-0.4284	0.568441	-0.478009	0.232445	-0.527817	79.0926	3.77724	79.1971	78.534	-0.0538565	2.16415	86.7052
6	0.00365696	0.311848	-0.0242441	-0.0398998	0.932857	4.96946	1.1911	-1.1619	-0.1969	0.1641	0.147503	-0.734064	0.233497	-0.00232079	191.98	9.06971	191.564	191	0.276341	2.73168	212	173	185	197.5	191.772	191.564	7.03729	205.802	-0.618342	0.33719	-0.6624	-0.6719	1.41713	5.52474	0.5751	-1.1619	-0.8469	-0.4584	0.576134	-0.466703	0.245379	-0.528269	78.3027	3.67197	78.3691	78.534	-0.0397078	2.73721	86.7052
6	0.016128	0.484984	-0.0538592	-0.0748998	2.40608	11.6301	2.5481	-1.4259	-0.2239	0.1351	0.168255	-0.217742	0.306731	-0.00222855	192.02	8.66831	191.718	192	0.206973	3.03161	212	173	188	196	191.828	191.638	6.57132	205.733	-0.581688	0.55348	-0.68235	-0.7344	2.44538	10.237	1.8441	-1.4119	-0.8674	-0.4339	0.649072	-0.563399	0.352724	-0.528536	78.2726	3.52193	78.2928	78.125	0.0613878	3.03024	86.7052
6	-0.0258451	0.458871	-0.0847652	-0.1039	2.84565	14.941	2.5481	-1.4259	-0.2359	0.0631002	0.158822	-0.22609	0.274507	-0.00234663	193.137	9.22392	193.026	194	-0.00815382	2.67748	212	173	188	198.75	192.921	192.704	7.19339	205.67	-0.606708	0.530405	-0.69365	-0.7509	2.71296	12.1915	1.8441	-1.4119	-0.8674	-0.5059	0.650866	-0.543313	0.32679	-0.528927	77.8398	3.74003	77.7782	77.3196	0.247029	2.74616	86.7052
6	0.0242158	0.454427	0.00816629	0.0381002	0.262055	2.58406	1.2471	-1.3019	-0.3419	0.3521	0.230634	1.02237	0.363135	-0.00118447	211.196	14.1132	212.088	213.5	-0.422597	2.26363	234	180	199	221	210.724	210.242	11.7004	210.998	-0.498559	0.46903	-0.529728	-0.5279	0.429587	2.32339	0.5901	-1.3019	-0.9094	-0.0793998	0.411967	1.48121	0.374646	-0.538103	71.3464	4.94178	70.866	70.258	0.646069	2.55389	83.3333
6	-0.0764568	0.468074	-0.0927641	-0.1519	0.244187	1.92705	0.9351	-1.3019	-0.4759	0.3591	0.31593	-1.44074	0.40622	-0.00156083	213.761	15.0749	215.176	218.5	-0.623821	2.29638	234	180	200	225	213.223	212.668	12.5085	211.011	-0.60707	0.475093	-0.635443	-0.7049	0.402597	1.79761	0.3071	-1.3019	-1.0069	-0.1234	0.421144	0.838219	0.410663	-0.538448	70.5324	5.2376	69.8725	68.6502	0.821652	2.61726	83.3333
6	-0.0467774	0.444199	-0.0569381	-0.1019	0.156571	2.09968	0.9021	-1.3019	-0.3949	0.3091	0.285714	-1.24427	0.377848	-0.00178692	220.045	12.1807	221.882	221.5	-1.09565	3.53748	239	189	218	229	219.701	219.341	8.76653	211.057	-0.580278	0.437475	-0.593748	-0.6349	0.204212	1.92412	0.2531	-1.3019	-0.94065	-0.20865	0.411057	1.0385	0.37133	-0.538657	68.3865	4.05294	67.6681	67.7204	1.31556	3.98502	79.3651
6	-0.0113311	0.443421	-0.0188096	-0.0318998	0.117458	2.28387	0.9971	-1.3019	-0.3419	0.3211	0.251023	-0.660015	0.367057	-0.00183464	218.133	15.4252	220.909	222	-1.12928	3.05907	239	181	216	228.25	217.568	216.97	11.9437	211.092	-0.509422	0.449964	-0.509194	-0.4814	-0.00164952	1.95311	0.3481	-1.3019	-0.8419	-0.1229	0.363744	3.08094	0.381544	-0.538511	69.1339	5.34156	68.0295	67.5676	1.29649	3.43079	82.8729
6	-0.0265855	0.411387	-0.0451514	-0.0498998	0.299034	2.65017	0.9971	-1.2879	-0.3229	0.2411	0.215928	-0.943146	0.329464	-0.00195839	207.851	22.813	209.171	220	-0.411552	1.39615	239	174	182	227	206.582	205.279	21.2051	211.076	-0.533983	0.40686	-0.548483	-0.5234	0.219047	2.30073	0.3481	-1.2879	-0.8354	-0.2704	0.435845	-0.566449	0.332253	-0.538488	73.0714	8.42929	72.3981	68.1818	0.481561	1.42832	86.2069
6	0.04421	0.376328	0.0240567	0.00510016	0.354252	2.82289	0.9971	-1.1989	-0.1909	0.2701	0.181702	-0.470777	0.296253	-0.00172755	192.843	25.0003	191.154	181	0.527028	1.54835	239	164	173	221.75	191.314	189.854	22.9012	210.985	-0.433842	0.367916	-0.441475	-0.4419	0.130694	2.35809	0.3481	-1.1989	-0.6909	-0.1559	0.367889	-0.4792	0.297483	-0.537965	79.0079	9.65632	79.3946	82.8729	-0.416566	1.50056	91.4634
6	0.0191678	0.35903	0.00603762	-0.00489984	0.299886	3.054	0.9971	-1.1989	-0.1829	0.2281	0.163297	-0.699769	0.275667	-0.00162307	178.982	18.5806	174.195	174	1.72119	4.90118	232	161	167.25	181.75	178.128	177.36	12.9203	210.825	-0.450775	0.340701	-0.459305	-0.4894	0.198885	2.69182	0.3481	-1.1989	-0.6784	-0.2064	0.379843	-0.449082	0.265741	-0.537529	84.5739	7.55556	86.2443	86.2069	-1.42871	4.1468	93.1677
6	-0.00581254	0.206158	0.00518962	0.00110016	-0.643985	4.62722	0.5491	-1.1269	-0.1169	0.1311	0.0950269	-1.22836	0.153835	-0.00156447	214.674	11.1755	214.382	214	0.156477	1.77801	234	197	206	224	214.39	214.108	9.67391	212.78	-0.568091	0.202809	-0.564357	-0.5569	-0.155434	3.50785	-0.0878998	-1.1269	-0.67915	-0.4424	0.523702	-0.457799	0.152919	-0.554392	70.058	3.62868	70.0718	70.095	-0.0405509	1.75393	76.1421
6	-0.0243855	0.201434	-0.016598	-0.0168998	-0.545085	4.94487	0.5491	-1.1269	-0.1269	0.0981002	0.0841219	-0.433968	0.14499	-0.00167857	217.511	14.0787	217.03	216	0.181814	1.62486	244	197	205.75	230.25	217.068	216.628	12.6341	212.803	-0.600726	0.198841	-0.60737	-0.6039	0.21478	3.86705	-0.0878998	-1.1269	-0.7009	-0.5209	0.555871	-0.481946	0.142616	-0.554624	69.243	4.446	69.288	69.4444	-0.0709826	1.5754	76.1421
6	-0.0475484	0.168436	-0.03774	-0.0358998	-0.754161	4.66571	0.3151	-0.9899	-0.1389	0.0631002	0.0803651	-0.409531	0.127486	-0.00190792	224.814	14.0123	225.909	229	-0.549565	2.03138	244	197	215.25	235.75	224.376	223.928	11.9373	212.863	-0.647945	0.150411	-0.64137	-0.6369	-0.320318	2.824	-0.3359	-0.9899	-0.7329	-0.5459	0.630668	-0.612968	0.116548	-0.55509	66.9857	4.34015	66.5472	65.5022	0.685349	2.18283	76.1421
6	0.00303086	0.251614	-0.00357184	-0.00889984	0.421989	4.32812	0.9971	-0.9899	-0.1499	0.1501	0.118054	-3.71455	0.19048	-0.00188323	224.14	13.9465	225	228	-0.419738	2.00546	244	194	213.5	235.75	223.707	223.267	11.8972	212.92	-0.575491	0.27016	-0.602723	-0.6079	1.45452	6.49875	0.4641	-0.9899	-0.7374	-0.4684	0.521324	-0.278901	0.192756	-0.555192	67.1843	4.3125	66.815	65.7895	0.579175	2.21218	77.3196
6	0.021344	0.297526	0.0186386	0.00510016	0.037129	3.62271	0.9971	-1.3329	-0.1639	0.2221	0.147774	-0.989843	0.232788	-0.00176709	221.773	14.2989	221.882	221	-0.00128041	1.69393	244	194	209.5	235.5	221.321	220.869	12.5	212.964	-0.525144	0.324746	-0.537597	-0.5879	0.376502	3.80476	0.4641	-1.3329	-0.73365	-0.3264	0.427264	-0.209817	0.257828	-0.555042	67.9135	4.39843	67.7803	67.8747	0.141859	1.79942	77.3196
6	0.0502942	0.297579	0.0548919	0.0551002	-0.150645	3.57802	0.9971	-1.3329	-0.1409	0.2471	0.159799	4.2669	0.235097	-0.00150678	218.932	12.9694	218.382	217	0.323645	2.06069	243	194	209.5	230.5	218.56	218.193	10.8802	212.994	-0.478855	0.316526	-0.477051	-0.4349	0.058635	4.00393	0.4641	-1.3329	-0.6994	-0.30765	0.390574	-0.201701	0.242173	-0.554661	68.7466	4.01671	68.8129	69.1259	-0.147944	2.08787	77.3196
6	0.0455999	0.303041	0.0482643	0.0321002	-0.074748	3.34719	0.9971	-1.3329	-0.1619	0.2661	0.163345	-1.62603	0.243209	-0.00127125	216.435	10.7324	216.088	214.5	0.235861	2.17415	237	194	209	226	216.176	215.919	8.96975	213.011	-0.472113	0.30834	-0.474328	-0.4349	0.121965	4.09934	0.4641	-1.3329	-0.6939	-0.29715	0.384533	-0.201818	0.239035	-0.554248	69.4706	3.4195	69.4949	69.9304	-0.0638569	2.24037	77.3196
6	-0.00657324	0.133401	0.000679224	0.00310016	-0.919357	5.38912	0.3051	-0.7549	-0.0938998	0.0841002	0.0674461	-0.351962	0.102851	-0.00122025	224.909	6.30916	224.941	224.5	-0.117948	2.29793	237	210	220	230	224.822	224.735	5.36364	212.032	-0.550478	0.103172	-0.552597	-0.5419	0.0837023	2.43499	-0.3209	-0.7549	-0.6329	-0.49315	0.54056	-0.530121	0.08296	-0.544264	66.7452	1.88132	66.7111	66.8155	0.227259	2.39335	71.4286
6	-0.0206731	0.13261	-0.0180993	-0.0128998	-0.731727	5.65774	0.3051	-0.7549	-0.1019	0.0591002	0.0609585	-0.351923	0.0988548	-0.00131752	222.977	6.5432	223.118	223	-0.102407	2.24487	236	210	218	228	222.883	222.789	5.38843	212.087	-0.567078	0.0989509	-0.573991	-0.5499	0.433869	2.84497	-0.3209	-0.7549	-0.6379	-0.5179	0.557836	-0.547643	0.0793452	-0.544378	67.3283	1.98472	67.2581	67.2646	0.209917	2.277	71.4286
6	-0.0192687	0.127406	-0.0143389	-0.00689984	-0.932968	6.20831	0.2861	-0.7549	-0.0938998	0.0531002	0.0574626	1.26982	0.0944462	-0.00140727	220.089	7.07692	219.879	219	0.287037	2.14784	236	208	214.75	226.25	219.978	219.868	5.88444	212.127	-0.565378	0.0903831	-0.569547	-0.5489	0.220667	2.66758	-0.3539	-0.7549	-0.6329	-0.5189	0.557923	-0.550028	0.0724329	-0.544483	68.2227	2.17732	68.2526	68.4932	-0.185971	2.09836	72.1154
6	-0.000116742	0.127195	0.00604389	0.0111002	-1.02138	6.12381	0.2861	-0.7049	-0.0748998	0.0781002	0.0582816	0.397992	0.094295	-0.00140082	215.63	6.53319	215.176	214.5	0.442083	2.65967	230	204	211	220	215.534	215.439	5.14745	212.144	-0.546028	0.0868539	-0.547271	-0.5419	0.124354	2.31926	-0.3539	-0.7049	-0.6239	-0.48615	0.539008	-0.531727	0.069072	-0.54449	69.6253	2.08601	69.731	69.9304	-0.309473	2.59903	73.5294
6	-0.00266904	0.121881	0.00168869	0.00510016	-1.03541	6.72433	0.2861	-0.6829	-0.0708998	0.0691002	0.0560265	0.951557	0.0898879	-0.00140716	213.065	6.40972	213.294	213	-0.723221	5.35344	227	190	210	218	212.969	212.872	4.54915	212.149	-0.544708	0.0860077	-0.546986	-0.5479	0.225438	1.98902	-0.3849	-0.6829	-0.61515	-0.4674	0.537774	-0.530589	0.0707995	-0.544491	70.465	2.17831	70.343	70.4225	1.09017	6.4911	78.9474
6	0.0126261	0.161575	0.00597402	0.00910016	1.44315	12.2112	0.8871	-0.6829	-0.0688998	0.0801002	0.061434	0.325667	0.103499	-0.00133699	213.348	7.89435	212.912	213	0.500232	5.64275	239	190	209	217	213.206	213.066	5.42155	212.155	-0.531666	0.136076	-0.545986	-0.5669	3.30513	18.5523	0.1971	-0.6829	-0.6079	-0.4674	0.529586	-0.580231	0.0862463	-0.544427	70.4009	2.5808	70.4733	70.4225	-0.00793198	5.65573	78.9474
6	0.0196961	0.197131	0.00695949	0.00710016	0.949019	6.9189	0.8871	-0.9099	-0.0808998	0.1091	0.079549	1.69081	0.135546	-0.00123183	214.667	9.99318	213.424	213	0.717068	3.89636	239	190	209.25	218.5	214.443	214.224	7.27407	212.168	-0.512117	0.195246	-0.535194	-0.5594	1.52635	6.67644	0.1971	-0.9099	-0.6099	-0.4389	0.472639	-0.71206	0.134962	-0.544266	70.0201	3.17978	70.3163	70.4225	-0.365073	3.94229	78.9474
6	-0.00304054	0.215739	-0.0241265	-0.0398998	0.929349	5.82107	0.8871	-0.9529	-0.1229	0.0781002	0.0911386	-0.40893	0.151682	-0.00124087	216.667	10.0091	215.879	215	0.329169	3.52838	239	190	211.75	222	216.442	216.219	7.58519	212.19	-0.530487	0.217074	-0.559312	-0.5844	1.25343	5.29146	0.1971	-0.9429	-0.6369	-0.4349	0.480771	-0.703015	0.155017	-0.544197	69.3741	3.18224	69.5199	69.7674	0.0281455	3.84463	78.9474
6	0.0114331	0.214735	-0.00494038	-0.00689984	0.772897	5.62775	0.8871	-0.9529	-0.1149	0.1041	0.0885364	-0.390566	0.152456	-0.0011775	220.591	9.58758	220.147	220.5	0.304299	2.21475	239	204	212.5	226	220.389	220.188	7.81818	212.232	-0.5121	0.21717	-0.535112	-0.5629	1.0406	5.00091	0.1971	-0.9429	-0.61615	-0.43115	0.463755	-0.677909	0.154604	-0.544036	68.1236	2.93166	68.1973	68.0276	-0.159251	2.16621	73.5294
6	-0.00912224	0.183453	-0.0149402	-0.0128998	0.117297	4.56012	0.5361	-0.9529	-0.1169	0.0861002	0.0800207	-0.287297	0.133463	-0.00121723	220.795	8.64703	220.5	221.5	0.191979	2.52785	239	204	214	226	220.631	220.466	6.85021	212.275	-0.529633	0.189314	-0.543021	-0.5459	0.630734	4.27916	0.0341002	-0.9429	-0.64215	-0.4414	0.475052	-0.614769	0.137597	-0.543964	68.0376	2.6537	68.0712	67.7204	-0.0198289	2.48182	73.5294
6	-0.0381737	0.209409	-0.0183453	-0.0148998	-1.69629	9.58499	0.5731	-1.4369	-0.1099	0.0761002	0.075837	-0.263066	0.137361	-0.00140201	215.739	12.6112	217.353	219.5	-0.875727	3.30928	237	185	210	224	215.365	214.975	9.82798	212.292	-0.567645	0.195023	-0.552557	-0.5629	-1.89018	9.97401	-0.1849	-1.4329	-0.64765	-0.46065	0.538897	-0.509473	0.125016	-0.544083	69.7755	4.33186	69.0756	68.3375	1.14653	3.80641	81.0811
6	0.0146654	0.218144	0.0308344	0.0301002	-1.66556	9.99078	0.6371	-1.4369	-0.0568998	0.1131	0.0782301	-1.42092	0.139909	-0.00132167	213.043	13.6625	213.971	216	-0.405495	2.24901	237	185	204	224	212.606	212.16	11.431	212.296	-0.499134	0.218479	-0.4923	-0.4929	-1.36568	9.31243	0.0711002	-1.4329	-0.5784	-0.39465	0.458574	-0.523687	0.139738	-0.543858	70.7015	4.68555	70.2313	69.4459	0.614866	2.46477	81.0811
6	0.00498706	0.239696	0.027041	0.0241002	-1.28661	7.12226	0.6371	-1.4369	-0.0808998	0.1381	0.0931091	-3.12974	0.165598	-0.00129013	209.638	11.999	210.086	210	-0.231683	2.30069	230	185	201.25	218.75	209.298	208.954	9.81621	212.283	-0.507608	0.236578	-0.493761	-0.5009	-1.06079	6.77847	0.0711002	-1.4329	-0.6129	-0.3724	0.45914	-0.512056	0.163851	-0.543677	71.786	4.18926	71.4987	71.4286	0.44877	2.4897	81.0811
6	0.00657766	0.264623	0.0324327	0.0341002	-1.1423	5.6608	0.6371	-1.4369	-0.1089	0.1871	0.119715	-2.00101	0.193699	-0.00125079	206	12.3547	205.75	206	0.146606	2.38639	230	185	197.5	214	205.638	205.277	9.75	212.251	-0.516859	0.273125	-0.49017	-0.4839	-1.10512	5.17873	0.0711002	-1.4329	-0.65915	-0.33615	0.456224	-0.495572	0.199134	-0.543543	73.0719	4.37567	73.0043	72.8155	0.0936353	2.34479	81.0811
6	0.0301147	0.26484	0.0354983	0.0471002	0.161568	5.56184	0.9291	-1.1779	-0.0858998	0.1441	0.108067	0.345738	0.180525	-0.00121115	227.452	14.1752	228.688	231	-0.666596	2.83695	252	193	218	238	227.007	226.548	11.4138	213.994	-0.520598	0.259109	-0.5159	-0.4879	0.199382	5.04034	0.2971	-1.1779	-0.6564	-0.4004	0.487264	-0.689893	0.179956	-0.544624	66.2112	4.3399	65.6915	64.9351	0.935763	3.33629	77.7202
6	0.0110404	0.294614	0.0218975	0.0421002	-0.0902549	4.73817	0.9291	-1.1779	-0.1349	0.1661	0.136356	0.594728	0.213658	-0.00114989	230.14	15.7247	231.212	232	-0.543835	2.758	257	193	219	240	229.599	229.042	12.3494	214.075	-0.528832	0.273541	-0.527841	-0.4894	0.202931	4.13174	0.2971	-1.1779	-0.6909	-0.3869	0.487427	-0.665798	0.205289	-0.544545	65.4901	4.69526	64.9936	64.6552	0.851535	3.23943	77.7202
6	0.0315776	0.212794	0.0470196	0.0571002	-1.05348	5.92653	0.5381	-0.9819	-0.0918998	0.1661	0.110249	0.273569	0.159172	-0.000986255	238.195	10.1248	238.645	239	-0.470377	3.20976	257	211	232	244.25	237.982	237.765	7.69304	214.195	-0.501114	0.171992	-0.492369	-0.4819	-0.28622	2.70549	-0.1059	-0.8479	-0.5919	-0.3869	0.468919	-0.428156	0.137102	-0.544328	63.0874	2.75076	62.8891	62.7615	0.730682	3.6332	71.09
6	-0.0117764	0.211112	-0.00683744	-0.0128998	-0.669879	5.48246	0.5381	-0.9819	-0.1269	0.1251	0.108163	0.656255	0.159785	-0.00104021	240.317	7.29534	239.903	240	0.390518	2.74235	257	227	236.5	244.25	240.21	240.103	5.60619	214.326	-0.541376	0.163477	-0.541994	-0.5619	0.235664	2.95339	-0.1059	-0.8479	-0.6429	-0.4239	0.510832	-0.465947	0.131787	-0.544313	62.4731	1.87854	62.544	62.5	-0.2474	2.66914	66.0793
6	-0.0124272	0.208519	-0.00977398	-0.0238998	-0.62724	5.65581	0.5381	-0.9819	-0.1229	0.1271	0.102428	0.591757	0.155617	-0.00109714	238.805	7.5737	238.645	239	0.0998237	3.51698	257	219	234	243	238.688	238.571	5.67281	214.448	-0.539138	0.159875	-0.542087	-0.5689	0.353758	3.0451	-0.1059	-0.8479	-0.6329	-0.4239	0.509173	-0.464583	0.127549	-0.544287	62.8744	1.99527	62.8737	62.7615	0.139974	3.62395	68.4932
6	0.00147596	0.164188	-0.00486958	-0.00289984	0.251385	4.64138	0.5381	-0.7469	-0.1019	0.0901002	0.0759376	0.255387	0.122736	-0.00108428	238.488	6.72355	238.71	240	-0.38547	3.32808	253	219	234	243	238.395	238.301	5.37894	214.569	-0.525138	0.12255	-0.531962	-0.5329	0.863105	4.56778	-0.1059	-0.7469	-0.6119	-0.4239	0.505358	-0.471006	0.0944059	-0.544191	62.9457	1.79859	62.8567	62.5	0.575596	3.68406	68.4932
6	-0.0314369	0.15655	-0.0224585	-0.0188998	-0.712117	4.36865	0.3191	-0.8619	-0.1189	0.0731002	0.0778814	0.387145	0.121068	-0.00123604	236.537	7.89018	237.29	238	-0.992887	4.13464	248	212	232.75	241.5	236.405	236.27	6.0809	214.678	-0.557876	0.137352	-0.550337	-0.5639	-0.302695	2.66654	-0.2979	-0.8619	-0.6329	-0.4679	0.541185	-0.524323	0.109833	-0.54426	63.4866	2.1976	63.2365	63.0252	1.2175	4.79957	70.7547
6	-0.0131284	0.237045	-0.0186472	-0.0108998	0.0810044	2.78356	0.5901	-1.0339	-0.1929	0.1771	0.132479	-0.981414	0.195495	-0.00134293	237.69	6.73719	238.156	238	-0.517268	3.03531	251	220	234	242	237.596	237.501	5.40476	217.468	-0.5669	0.207586	-0.573839	-0.5689	0.189839	2.10211	-0.2009	-1.0169	-0.7324	-0.3704	0.522854	-0.472994	0.171721	-0.541862	63.1576	1.82036	63.0026	63.0263	0.668431	3.25158	68.1818
6	-0.00660944	0.209262	-0.0110305	0.00810016	0.0541568	3.29303	0.5901	-0.8639	-0.1679	0.1231	0.112643	-58.8946	0.167859	-0.00136927	237.171	6.36358	237.645	237	-0.59058	3.27754	250	220	233.75	242	237.086	237.001	4.95538	217.567	-0.563281	0.182419	-0.576337	-0.5659	0.342705	2.21743	-0.2009	-0.8639	-0.7279	-0.4309	0.528208	-0.485877	0.150429	-0.541969	63.2908	1.72877	63.1341	63.2911	0.746157	3.51048	68.1818
6	-0.0347584	0.225248	-0.0176454	0.00110016	-0.772692	4.19627	0.5161	-1.2549	-0.1659	0.1001	0.0995258	-1.01055	0.171235	-0.00153621	235.929	6.8196	236.438	236.5	-0.49101	2.88203	250	220	233	241	235.831	235.733	5.31973	217.658	-0.603877	0.216817	-0.589567	-0.5689	-0.707191	3.91091	-0.2009	-1.2399	-0.7254	-0.4679	0.565143	-0.523031	0.163975	-0.542278	63.6313	1.86922	63.461	63.4252	0.630051	2.97815	68.1818
6	-0.0155993	0.245023	-0.00521838	0.0201002	-0.424151	4.05099	0.6211	-1.2549	-0.1659	0.1231	0.112595	-0.905541	0.184622	-0.00160653	239.976	9.21544	239.71	240	0.225726	2.82265	261	222	233.75	243.75	239.804	239.632	6.85544	217.77	-0.578971	0.241022	-0.569619	-0.5369	-0.428036	3.70038	-0.0568998	-1.2399	-0.7279	-0.4329	0.514986	-0.405128	0.183276	-0.542462	62.5959	2.39245	62.6043	62.5	-0.0238142	2.78685	67.5676
6	0.0167985	0.233386	0.0347815	0.0451002	-0.756132	4.97802	0.6211	-1.2549	-0.0648998	0.1311	0.0961716	2.33986	0.162769	-0.0015145	242.825	10.5658	243.3	242	-0.215072	2.09617	261	222	234.5	252	242.599	242.372	8.81625	217.895	-0.544388	0.23143	-0.524029	-0.5069	-0.864247	4.78011	-0.0568998	-1.2399	-0.6239	-0.4324	0.486376	-0.388655	0.157399	-0.542471	61.8884	2.72613	61.7074	61.9835	0.353826	2.21625	67.5676
6	0.00574756	0.238361	0.021952	0.0261002	-0.622561	4.56928	0.6211	-1.2549	-0.0958998	0.1351	0.0948215	-0.668546	0.169351	-0.00147819	244.4	10.1091	245.133	246.5	-0.487562	2.35984	261	222	237	253	244.193	243.983	8.34	218.028	-0.558583	0.232195	-0.544997	-0.5339	-0.660563	4.53193	-0.0568998	-1.2399	-0.6674	-0.45615	0.498609	-0.395181	0.159986	-0.542552	61.4796	2.60225	61.2393	60.8522	0.628791	2.55438	67.5676
6	0.0492272	0.176409	0.0417499	0.0401002	0.280558	4.96381	0.6211	-0.7629	-0.0478998	0.1291	0.0769171	-39.0438	0.1266	-0.00122467	246.667	7.49854	246.759	247	-0.138025	2.16721	261	232	241.25	253	246.555	246.443	6.10256	218.171	-0.49755	0.150021	-0.514633	-0.5129	1.10278	4.40927	-0.0568998	-0.7379	-0.5899	-0.4309	0.458262	-0.375401	0.108687	-0.542327	60.8659	1.8609	60.8155	60.7287	0.242004	2.21527	64.6552
6	-0.0170973	0.430651	-0.00927811	-0.0218998	-0.240921	3.14877	1.2101	-1.7669	-0.3169	0.2971	0.23291	-0.737247	0.344977	-0.00155688	148.788	31.0699	147.52	140.5	0.9456	6.25493	277	87	134	162	145.713	142.626	22.1368	216.657	-0.297243	0.559545	-0.300331	-0.3889	-0.032708	3.09331	0.9411	-1.7669	-0.62815	0.12285	0.329745	0.101606	0.451183	-0.536729	105.17	22.738	102.686	106.763	1.15453	5.22196	172.414
6	0.00991106	0.385081	0.00125362	-0.00889984	0.168091	2.76963	1.2101	-1.4259	-0.2539	0.2661	0.203395	-0.893086	0.308743	-0.00149954	136.986	25.99	135.222	134	2.23664	13.8899	277	87	128.5	142	134.883	132.927	15.1798	216.258	-0.258174	0.513199	-0.283427	-0.3669	0.335712	2.57844	0.9411	-1.4259	-0.61865	0.1456	0.324495	0.0922414	0.430213	-0.535336	112.844	19.5456	111.295	111.94	0.876386	6.16436	172.414
6	0.0396231	0.375678	0.0352234	0.0301002	0.0662392	2.9024	1.2101	-1.5789	-0.2179	0.2951	0.201507	-3.17966	0.301518	-0.00129392	129.276	26.7106	125.983	128.5	2.62987	14.517	277	87	115.5	134.5	127.078	125.193	16.0904	215.824	-0.262705	0.54417	-0.274216	-0.3029	0.103951	2.7483	0.9411	-1.5789	-0.6499	0.11135	0.308064	0.0951656	0.43934	-0.533973	119.815	20.064	119.69	116.733	0.0211762	4.86779	172.414
6	0.00988586	0.367209	0.01144	0.0161002	0.079553	3.36328	1.7031	-1.5789	-0.2469	0.2641	0.201631	-1.98447	0.295174	-0.00123802	120.427	19.1415	118.016	116	1.89435	8.43913	202	87	110	129	119.119	117.954	13.2278	215.347	-0.31584	0.506954	-0.320344	-0.3519	-0.00267083	2.51966	0.8581	-1.5789	-0.6999	0.0526002	0.326444	1.13204	0.418353	-0.532882	127.168	17.2619	127.714	129.31	-0.341258	4.56504	172.414
6	0.00503846	0.373056	0.00751082	0.00710016	0.0196445	3.49358	1.7031	-1.6059	-0.2519	0.2611	0.201367	-0.994511	0.297603	-0.00120664	112.477	10.3346	111.318	110.5	0.980672	3.98745	150	95	105	117.5	112.03	111.603	8.02841	214.832	-0.332552	0.491731	-0.345706	-0.3519	0.113857	2.54369	0.8581	-1.5789	-0.6899	0.0353502	0.324129	2.08966	0.401109	-0.53188	134.404	11.5756	135.152	135.749	-0.503757	2.90868	157.895
6	0.0247636	0.383674	0.0291356	0.0301002	-0.0146317	3.24502	1.7031	-1.6059	-0.2429	0.3071	0.213862	-0.843189	0.309849	-0.00107679	105.989	7.06875	105.435	105	1.1368	6.4671	139	94	100	111	105.765	105.549	5.55902	214.288	-0.250964	0.482635	-0.257886	-0.2394	0.0317143	2.922	0.9271	-1.5789	-0.5649	0.0451002	0.264634	-0.92132	0.382831	-0.530476	142.114	9.00443	142.51	142.857	-0.5055	3.82772	159.574
6	0.00912936	0.359392	0.00968749	0.00910016	0.0833505	3.61127	1.7031	-1.6059	-0.2279	0.2551	0.193845	-0.814481	0.285682	-0.00102576	102.732	4.71371	102.521	101	0.384412	2.71292	116	94	100	106	102.626	102.521	3.90222	213.73	-0.244461	0.466554	-0.253994	-0.2589	0.0738066	2.58938	0.9271	-1.4299	-0.5649	0.0711002	0.269146	-0.605658	0.379987	-0.529046	146.312	6.62931	146.433	148.515	-0.170644	2.61669	159.574
6	-0.0383619	0.341273	-0.0323273	-0.0418998	-0.223325	3.27479	1.0011	-1.6059	-0.2609	0.2041	0.185961	-0.967179	0.271847	-0.00121244	101.684	3.48072	101.73	101	-0.0276841	3.18122	111	94	100	104	101.625	101.565	2.75989	213.17	-0.326546	0.476445	-0.346047	-0.3709	0.188803	2.81386	0.9271	-1.5479	-0.6989	0.00310016	0.319096	-0.36557	0.382937	-0.528033	147.688	5.0795	147.506	148.515	0.249839	3.22689	159.574
6	-0.0151533	0.351574	-0.0101333	-0.00889984	-0.175305	3.20698	1.0011	-1.5479	-0.2469	0.2281	0.18473	-2.38313	0.278836	-0.00128214	101.938	3.38137	102.068	102	-0.17558	3.37477	111	94	100	105	101.882	101.826	2.74418	212.614	-0.36643	0.483064	-0.396089	-0.3909	0.327726	2.90265	0.9271	-1.5479	-0.7319	-0.0458998	0.350949	-0.451026	0.385109	-0.527225	147.31	4.93369	147.021	147.059	0.404971	3.4439	159.574
6	-0.0434896	0.366773	-0.0335574	-0.0278998	-0.288693	3.29961	0.9411	-1.5479	-0.2779	0.2051	0.190042	-4.50672	0.288708	-0.00149318	102.299	3.16611	102.356	103	-0.0662178	3.53173	111	94	100	105	102.25	102.202	2.54331	212.062	-0.415288	0.485346	-0.445724	-0.4864	0.383182	2.63721	0.6331	-1.5479	-0.7529	-0.1369	0.429284	-1.38109	0.391581	-0.526665	146.769	4.56809	146.597	145.631	0.29829	3.58432	159.574
6	-0.0230616	0.409086	-0.0132549	-0.0118998	-0.215813	3.04044	1.3871	-1.6409	-0.2939	0.2741	0.215529	2.31554	0.326305	-0.00160102	101.557	3.70239	101.685	102	-0.169692	3.05645	111	91	99	104	101.49	101.422	3.03433	211.51	-0.415379	0.542919	-0.44467	-0.4989	0.326554	2.70783	0.7921	-1.6409	-0.7529	-0.1169	0.44262	3.50108	0.432666	-0.526109	147.897	5.4471	147.599	147.059	0.390696	3.18561	164.835
6	0.0123836	0.425808	0.0224811	0.0301002	-0.173269	2.96151	1.3871	-1.6409	-0.2719	0.3231	0.222292	0.995288	0.339187	-0.0015311	98.74	4.78554	98.8289	99	-0.132998	2.66838	111	87	95	102.5	98.6244	98.508	3.886	210.946	-0.317217	0.577582	-0.330807	-0.3789	0.132501	2.32263	0.7921	-1.6409	-0.73465	0.0728502	0.380467	0.123825	0.478467	-0.525065	152.272	7.47132	151.937	151.515	0.375367	2.83599	172.414
6	0.0461929	0.419074	0.0627146	0.0821002	-0.283104	2.92838	1.3871	-1.6409	-0.2409	0.3631	0.238869	0.729298	0.339001	-0.00129248	95.767	4.39073	95.6364	95	0.239047	2.72578	108	86	92	99	95.6678	95.5691	3.70195	210.37	-0.251458	0.578859	-0.250925	-0.2069	-0.0242766	2.26116	0.7921	-1.6409	-0.6599	0.1626	0.348371	0.102153	0.484568	-0.523697	156.954	7.15465	156.999	157.895	-0.0159798	2.61981	174.419
6	0.0469888	0.403911	0.0612682	0.0761002	-0.222624	2.90272	1.3871	-1.6409	-0.2159	0.3461	0.226883	1.18011	0.325758	-0.00105108	94.2476	3.13719	94.1519	94	0.199653	3.51989	104	86	92	96.25	94.196	94.1446	2.45914	209.789	-0.304749	0.556727	-0.317425	-0.3694	0.101727	2.48417	0.7921	-1.6409	-0.6849	0.0321002	0.343068	0.128324	0.4541	-0.522602	159.329	5.29025	159.381	159.574	0.0489758	3.54825	174.419
6	0.0426462	0.381703	0.0574406	0.0801002	-0.242888	2.79696	1.2221	-1.4039	-0.2049	0.3171	0.211754	0.92674	0.306724	-0.00083259	94.9714	3.98665	94.6582	94	0.514274	3.03465	106	86	92	98	94.8896	94.8087	3.18694	209.215	-0.328522	0.487271	-0.355162	-0.3789	0.34668	2.51465	0.7801	-1.4039	-0.6849	-0.00689984	0.337016	0.142868	0.395863	-0.521631	158.213	6.53168	158.572	159.574	-0.288071	2.96689	174.419
6	-0.0170537	0.363523	-0.00775318	0.00910016	-0.209956	2.6089	0.8091	-1.4509	-0.2629	0.2431	0.197063	-80.226	0.295117	-0.000913695	97.5743	5.56659	97.1733	97	0.538614	3.01546	117	86	93	102	97.4197	97.2676	4.7413	208.657	-0.430468	0.43276	-0.443913	-0.4759	0.247292	2.75547	0.7041	-1.4509	-0.7219	-0.1479	0.356699	-0.622695	0.350104	-0.521176	154.214	8.6008	154.633	154.639	-0.277901	2.50377	174.419
6	-0.0408663	0.354527	-0.0311717	-0.0128998	-0.211912	2.75537	0.8421	-1.4509	-0.2759	0.2061	0.185598	-9.43145	0.285253	-0.00111346	100.404	4.40991	100.52	102	0.146061	3.70472	117	93	97	103	100.308	100.213	3.57902	208.116	-0.53269	0.353446	-0.527702	-0.5224	-0.124597	2.71816	0.3921	-1.4509	-0.7869	-0.2684	0.413056	-0.248957	0.284237	-0.521233	149.682	6.57743	149.361	147.059	0.151504	2.9453	161.29
6	-0.0482307	0.344354	-0.0357054	-0.0128998	-0.265567	2.65026	0.8421	-1.4509	-0.2979	0.2061	0.186127	2.80243	0.281739	-0.00134905	101.938	2.92195	101.849	102	1.34064	9.31597	117	95	100	103	101.898	101.858	2.06887	207.585	-0.535237	0.407524	-0.559873	-0.5474	0.488406	3.29502	0.5821	-1.4509	-0.8459	-0.3249	0.473435	-0.361146	0.317908	-0.521303	147.264	4.09477	147.309	147.059	-0.843098	7.07142	157.895
6	-0.0518357	0.358159	-0.0448126	-0.0318998	-0.141916	2.74619	1.2491	-1.4509	-0.3109	0.2101	0.196969	-1.49545	0.292185	-0.00160148	101.01	3.56528	100.973	101	0.659718	6.23007	117	91	98	103	100.949	100.888	2.68409	207.052	-0.549476	0.460876	-0.587913	-0.5879	0.940529	4.71961	1.2491	-1.4509	-0.8654	-0.3464	0.518594	-0.32381	0.345837	-0.521444	148.68	5.17045	148.619	148.515	-0.209354	4.95285	164.835
6	0.0239403	0.396727	0.0231539	0.0321002	0.13001	3.1925	1.4581	-1.3189	-0.2569	0.3031	0.217153	-470.545	0.31856	-0.00147377	98.4752	3.55695	98.64	99	-0.409273	2.65868	105	88	96	102	98.4109	98.3459	3.0052	206.509	-0.498694	0.497324	-0.562821	-0.5679	0.98064	3.98084	1.2491	-1.3189	-0.8639	-0.3269	0.53609	-0.540305	0.373806	-0.52133	152.523	5.60876	152.165	151.515	0.583714	3.06959	170.455
6	0.0371892	0.397051	0.038087	0.0491002	0.095642	3.14911	1.4581	-1.3169	-0.2459	0.3091	0.220325	19.8175	0.319354	-0.00128046	96.2039	3.4023	96.2078	96	-0.0930705	3.14784	105	87	94	99	96.1441	96.084	2.73447	205.958	-0.43815	0.523565	-0.493618	-0.5024	0.771421	3.21397	1.2491	-1.3169	-0.8429	-0.1649	0.498476	-0.593578	0.404505	-0.520914	156.113	5.56186	155.988	156.25	0.326924	3.39266	172.414
6	0.0522264	0.373331	0.0498759	0.0511002	0.180568	3.53887	1.4581	-1.3169	-0.1909	0.2901	0.195479	-0.611491	0.293397	-0.00101292	95.375	2.98276	95.3205	95	0.198001	4.57986	105	87	94	97	95.3289	95.2829	2.18029	205.405	-0.327519	0.510067	-0.349204	-0.4199	0.355654	2.78068	1.2491	-1.3169	-0.70915	0.0443502	0.344471	0.0618784	0.415397	-0.519947	157.426	4.91826	157.401	157.895	0.131453	4.55042	172.414
6	0.0469391	0.332026	0.0412832	0.0451002	0.391836	4.34891	1.4581	-1.2419	-0.1599	0.2411	0.161716	-17.8199	0.2524	-0.000773161	96.8627	4.95133	96.2368	95	0.953458	3.92943	114	87	94	100	96.741	96.6226	3.85006	204.862	-0.3139	0.441249	-0.343302	-0.4239	0.424925	2.50906	0.7221	-1.2419	-0.6264	0.00110016	0.333123	0.0602218	0.364738	-0.518917	155.243	7.62439	155.987	157.895	-0.653161	3.45034	172.414
6	-0.0225349	0.30395	-0.00735051	0.00710016	-0.476284	3.52498	0.9471	-1.2419	-0.2099	0.1871	0.153284	-1.74409	0.238774	-0.00088197	99.8182	6.04805	99.7867	99	0.0853886	1.84153	114	87	94	106	99.637	99.4562	5.3517	204.337	-0.39352	0.416477	-0.414334	-0.4574	0.379263	2.67777	0.6271	-1.2419	-0.6809	-0.1219	0.350924	0.0587199	0.334886	-0.51829	150.82	9.1337	150.672	151.515	0.0710279	1.91608	172.414
6	-0.0927735	0.309961	-0.0714612	-0.0568998	-0.616614	3.33365	0.5671	-1.2999	-0.2819	0.1231	0.157279	-0.553347	0.2458	-0.00134143	102.49	4.61803	102.847	103.5	-0.454479	2.54635	114	91	100	106	102.385	102.279	3.84505	203.828	-0.523797	0.424882	-0.543845	-0.5859	0.414941	2.62198	0.4471	-1.2999	-0.76965	-0.30615	0.420001	0.0565939	0.334064	-0.518318	146.658	6.77325	145.992	144.931	0.632469	2.68925	164.835
6	-0.0461424	0.356473	-0.0357789	-0.0158998	-0.210658	3.45616	1.1601	-1.2999	-0.2629	0.1791	0.178899	3.70449	0.278547	-0.00156543	103.146	3.61278	103.139	103.5	0.111577	2.36555	114	95	100	106	103.083	103.021	3.14583	203.324	-0.641931	0.349548	-0.655078	-0.6479	0.492005	3.53843	0.3751	-1.2999	-0.8604	-0.4469	0.575501	-0.423046	0.262608	-0.518936	145.602	5.09211	145.535	144.931	0.0222405	2.22438	157.895
6	-0.0187634	0.396424	-0.0103588	-0.00289984	-0.131132	3.06224	1.2531	-1.2999	-0.2779	0.2491	0.211974	-1.45527	0.315729	-0.00165142	100.857	4.71234	101.014	100	-0.21296	2.16034	108	89	97	105	100.747	100.636	4.03499	202.812	-0.623415	0.397757	-0.648833	-0.6809	0.493569	2.72428	0.3751	-1.2999	-0.89865	-0.3714	0.523947	-0.350445	0.315023	-0.519458	149.051	7.06112	148.678	150	0.383426	2.47271	168.539
6	-0.00109174	0.414199	0.010007	0.0241002	-0.200497	2.91743	1.2531	-1.3909	-0.2689	0.2871	0.226711	-1.19177	0.332755	-0.00164862	96.9902	4.99999	97.0263	97	-0.168491	2.51236	106	84	93	100	96.8615	96.7317	4.12822	202.283	-0.60956	0.452163	-0.644718	-0.6779	0.608461	2.91384	0.6931	-1.3909	-0.97215	-0.3424	0.501369	-0.405551	0.36202	-0.519909	155.068	8.11387	154.772	154.639	0.413639	2.86874	178.571
7	-0.506507	0.151603	-0.513056	-0.513393	0.54546	4.21764	0.298607	-0.920393	-0.608393	-0.420393	0.476666	-0.483853	0.116372	-0.576348	232.405	31.8916	232.375	231.5	-0.0382019	2.12705	296	178	206	258	230.229	228.02	25.4433	242.663	-0.0232765	0.13454	-0.0209382	-0.0283927	-0.0192342	2.67518	0.298607	-0.315393	-0.106893	0.0863573	0.0809797	-0.112941	0.104548	-0.177928	65.7836	9.35902	65.1733	64.7951	0.479374	2.23603	84.2697
7	-0.447786	0.139737	-0.456826	-0.460393	0.795406	4.52765	0.298607	-0.807393	-0.538393	-0.375393	0.419213	-0.422393	0.106095	-0.575705	240.683	31.0253	242.258	239	-0.238126	2.49924	296	178	223.75	261.5	238.658	236.555	24.7484	242.653	0.0483215	0.104289	0.0475135	0.0486073	0.0529898	2.60033	0.298607	-0.193393	-0.0343927	0.130607	0.0700728	-0.146529	0.0854422	-0.176796	63.4103	8.76114	62.2805	62.7615	0.826629	3.20109	84.2697
7	-0.400886	0.140612	-0.408104	-0.414393	0.640042	4.29632	0.298607	-0.807393	-0.493393	-0.319393	0.371369	-0.366116	0.108284	-0.574831	250.462	22.7687	249.69	247	0.248786	2.05392	296	215	232	269.75	249.462	248.473	19.1637	242.692	0.0941573	0.102354	0.0950406	0.0996073	-0.107859	2.3509	0.298607	-0.123393	0.0376073	0.157607	0.0898009	-1.13597	0.0828725	-0.175442	60.3686	5.43144	60.3088	60.7287	0.0166978	1.99609	69.7674
7	-0.340704	0.138898	-0.34912	-0.352393	0.67279	4.2571	0.306607	-0.755393	-0.439393	-0.259393	0.30667	-0.363738	0.107855	-0.57366	251.205	22.3703	250.759	252	0.107464	2.13789	296	213	232	268.25	250.235	249.266	18.6101	242.735	0.154357	0.0904223	0.153941	0.143607	-0.00771404	2.06562	0.306607	-0.0343927	0.0791073	0.237607	0.12687	0.212035	0.0755375	-0.173793	60.1767	5.3771	60.0281	59.5238	0.182661	2.11027	70.4225
7	-0.302516	0.146134	-0.30848	-0.305393	0.46761	4.01918	0.386607	-0.755393	-0.404393	-0.218393	0.264274	-0.279141	0.112911	-0.572305	244.436	22.1071	244.276	244	0.0822664	2.20518	291	206	226	260.75	243.46	242.484	18.4984	242.743	0.188482	0.102612	0.186541	0.189107	0.0404907	1.9617	0.386607	-0.00939274	0.106107	0.263107	0.153068	0.215778	0.089175	-0.171981	61.8597	5.63037	61.6489	61.4754	0.218165	2.10285	72.8155
7	-0.218847	0.176263	-0.232975	-0.249393	0.736339	3.60494	0.696607	-0.652393	-0.342393	-0.106393	0.188227	-0.289425	0.139264	-0.570537	236.171	30.5057	238.419	238	-0.255056	3.14887	315	170	217.5	258.5	234.163	232.059	24.1095	242.711	0.277679	0.158669	0.262889	0.256607	0.675267	2.99008	0.696607	0.0466073	0.143607	0.343607	0.229889	0.180339	0.120558	-0.169733	64.6386	9.07174	63.2923	63.0252	0.975691	3.60332	88.2353
7	-0.149751	0.180104	-0.155949	-0.164393	0.360223	3.17306	0.696607	-0.652393	-0.276393	-0.0323927	0.132534	-0.326381	0.145492	-0.568433	234.22	32.1672	234.871	232	0.0472266	2.8727	315	170	211.25	256.5	232.027	229.79	26.0785	242.668	0.342179	0.151785	0.344045	0.334607	0.0511371	2.59372	0.696607	0.0466073	0.252607	0.469607	0.298715	0.238301	0.119531	-0.167173	65.2769	9.36481	64.3181	64.6552	0.667659	3.10277	88.2353
7	-0.0947678	0.172781	-0.0945223	-0.0843927	0.0574421	3.45347	0.696607	-0.621393	-0.205393	0.00260726	0.100588	-0.331804	0.132987	-0.566065	238.341	34.9246	239.129	238	-0.0704826	2.37005	315	170	211.25	260.75	235.777	233.146	29.1303	242.646	0.387583	0.133465	0.396795	0.389107	-0.445022	3.43768	0.696607	0.0646073	0.333607	0.475607	0.354673	0.301535	0.0992143	-0.1644	64.3374	9.95743	63.311	63.0252	0.672613	2.8424	88.2353
7	-0.0225756	0.156668	-0.0235807	-0.0283927	0.102828	4.46731	0.696607	-0.621393	-0.104393	0.0626073	0.0734185	2.87516	0.115386	-0.563348	243.122	36.5932	245.065	245	-0.243848	2.21202	315	170	218.5	275.25	240.313	237.388	30.6984	242.649	0.457964	0.116572	0.46217	0.472607	-0.639165	4.22948	0.696607	0.0796073	0.382607	0.531607	0.43742	0.400502	0.0895136	-0.161288	63.1878	10.2948	61.8635	61.2245	0.797602	2.90633	88.2353
7	0.0149476	0.145789	0.00803606	0.000607258	0.561171	4.31853	0.804607	-0.453393	-0.0773927	0.0946073	0.0702659	0.308289	0.111411	-0.560456	247.564	26.6081	248.103	250	-0.115707	1.78924	290	202	223.25	270.5	246.149	244.717	22.7035	242.673	0.497257	0.109661	0.488974	0.476607	0.719561	3.40885	0.804607	0.322607	0.420107	0.560607	0.486051	0.475361	0.0845975	-0.157995	61.2952	6.76054	60.847	60	0.367118	1.92096	74.2574
7	0.0413992	0.143235	0.0327555	0.0296073	0.655372	4.49476	0.804607	-0.453393	-0.0553927	0.122607	0.0714901	0.17162	0.109816	-0.557447	246.075	24.8208	245.467	244.5	0.111118	1.92764	290	204	222.5	264.5	244.855	243.639	20.5288	242.69	0.53329	0.110591	0.531736	0.517607	0.266112	2.52807	0.804607	0.351607	0.456607	0.618607	0.522067	0.510849	0.092163	-0.154539	61.5666	6.22629	61.4403	61.3499	0.164291	1.95416	73.5294
7	0.0631712	0.134247	0.0542309	0.0486073	0.798848	4.83546	0.804607	-0.356393	-0.0243927	0.137607	0.0668458	0.115167	0.101527	-0.554344	238.951	22.709	237.194	237	0.471565	2.46872	285	204	220.5	251	237.921	236.914	18.1452	242.672	0.547274	0.107667	0.551139	0.556607	-0.147001	3.15699	0.804607	0.285607	0.484607	0.630607	0.536127	0.523909	0.0841746	-0.15103	63.3141	5.85221	63.4738	63.2911	-0.132938	2.20975	73.5294
7	0.0651622	0.13132	0.0579581	0.0526073	0.707032	4.81967	0.804607	-0.360393	-0.0173927	0.139607	0.0676637	0.09054	0.09947	-0.551246	232.805	16.594	232.774	234	0.00808604	1.8567	263	204	218	247.25	232.226	231.647	14.2582	242.622	0.536417	0.111947	0.541139	0.526607	-0.103338	3.11289	0.804607	0.285607	0.475607	0.612607	0.524123	0.510678	0.0860295	-0.147592	64.7538	4.64254	64.6146	64.1026	0.173654	1.89449	73.5294
7	0.0603105	0.130842	0.0521121	0.0446073	0.702428	4.44653	0.694607	-0.360393	-0.0263927	0.132607	0.0655481	0.0921972	0.100069	-0.548188	234.19	16.7452	233.562	235	0.186001	1.93259	266	206	219	248	233.609	233.032	14.1905	242.58	0.517351	0.103522	0.522607	0.525607	-0.368214	2.51427	0.694607	0.285607	0.459607	0.582607	0.506242	0.494043	0.0804024	-0.144268	64.3689	4.57269	64.3995	63.8309	-0.000134719	1.86599	72.8155
7	0.0660705	0.274134	0.0242973	0.00260726	1.31025	4.78985	1.28361	-0.457393	-0.115393	0.174607	0.111719	0.398769	0.204367	-0.438687	221.25	27.1329	221.324	219.5	-0.0411489	1.86672	274	177	198	245	219.602	217.94	23.1705	242.22	0.533052	0.278131	0.478638	0.442607	1.28842	3.95404	1.28361	0.184607	0.323857	0.620607	0.475083	0.428472	0.210711	-0.0167123	68.8262	8.64369	68.3932	68.3375	0.343311	1.90621	84.7458
7	0.0149178	0.191972	-0.00656194	-0.0153927	1.34429	6.21264	1.27561	-0.457393	-0.104393	0.0936073	0.0818742	0.259778	0.139371	-0.436419	226.186	22.3705	226.152	221	0.0766189	2.25218	274	179	209.5	245	225.102	224.015	18.821	242.14	0.486403	0.208185	0.455019	0.443607	1.85551	7.4301	1.27561	0.184607	0.365607	0.563607	0.452	0.422769	0.141876	-0.0141967	66.9598	6.6951	66.6379	67.8733	0.305974	2.48167	83.7989
7	0.0381503	0.180445	0.0152293	0.000607258	1.50718	6.77722	1.27561	-0.360393	-0.0733927	0.116607	0.0748222	0.207067	0.131633	-0.434047	229.674	27.8565	227.576	221	0.585388	2.71047	294	179	210	245.75	228.078	226.534	22.6447	242.077	0.499948	0.19845	0.468225	0.463607	2.06451	8.21896	1.27561	0.254607	0.389107	0.563607	0.470807	0.447416	0.132449	-0.011626	66.2153	7.71796	66.2992	67.8733	-0.0875052	2.50124	83.7989
7	0.0335911	0.177801	0.00761352	-0.0113927	1.65637	7.24703	1.27561	-0.468393	-0.0773927	0.106607	0.073688	0.238276	0.129077	-0.431708	234.049	31.3488	232.258	224	0.458364	2.1782	297	179	215.25	264.25	232.055	230.122	26.2058	242.037	0.502869	0.198295	0.468514	0.466607	2.15835	8.47847	1.27561	0.250607	0.405607	0.558607	0.47453	0.452143	0.128159	-0.00905351	65.1828	8.44543	65.1211	66.9643	-0.0383886	2.21916	83.7989
7	-0.00329054	0.125813	-0.0139683	-0.0243927	0.817421	4.49925	0.603607	-0.468393	-0.0813927	0.0606073	0.062241	0.374251	0.0954652	-0.429566	249.436	33.1335	247.621	244	0.384253	2.43656	335	194	220.25	272	247.332	245.272	28.4694	242.074	0.445432	0.0847182	0.448241	0.455107	-0.313445	2.679	0.603607	0.250607	0.383107	0.492607	0.436902	0.427607	0.0658838	-0.00678108	61.1566	7.96426	61.1074	61.4754	0.0659256	2.11109	77.3196
7	0.0104362	0.128277	0.000295791	-0.00939274	0.801349	4.74644	0.738607	-0.468393	-0.0733927	0.0776073	0.0610648	0.133474	0.0973686	-0.427366	261.368	26.9127	260.25	262	0.384111	2.80518	335	216	235	283	260.04	258.732	22.1053	242.171	0.47053	0.101477	0.470366	0.471607	0.119812	3.09709	0.738607	0.250607	0.423107	0.529107	0.459408	0.447671	0.0776686	-0.00439453	57.9751	5.87604	57.9116	57.2552	0.0507437	2.28315	69.4444
7	0.0247229	0.131788	0.0138155	0.00660726	0.810583	4.68669	0.738607	-0.468393	-0.0613927	0.0896073	0.0595788	0.0968658	0.0993444	-0.425106	260.054	25.4044	257.926	257	0.682002	3.34015	335	219	237.5	273.75	258.886	257.754	20.4368	242.26	0.498686	0.101308	0.501107	0.492607	-0.0989973	2.87465	0.738607	0.250607	0.438607	0.566607	0.487963	0.476306	0.0810305	-0.00187912	58.195	5.45379	58.3793	58.3658	-0.221544	2.48867	68.4932
7	0.0454691	0.141958	0.0320126	0.0216073	1.00077	5.06062	0.876607	-0.381393	-0.0463927	0.114607	0.0623535	0.0901473	0.106665	-0.422753	241.268	31.6173	240.839	238	0.0567392	1.99175	301	189	212.75	267.25	239.232	237.19	26.3855	242.255	0.512036	0.113441	0.503857	0.502607	0.820667	4.2132	0.876607	0.298607	0.424607	0.566607	0.500391	0.489157	0.0859048	0.000690451	63.2406	8.42993	62.8409	63.0252	0.313802	2.0075	79.3651
7	0.0283315	0.169254	0.025415	0.0196073	0.113703	4.7962	0.876607	-0.608393	-0.0653927	0.116607	0.0728082	0.0861086	0.123124	-0.420497	226.116	33.2718	224.242	221	0.373768	2.07239	298	177	195.25	254.25	223.776	221.498	28.2693	242.174	0.490971	0.145491	0.492195	0.488607	-0.1382	3.95779	0.876607	0.114607	0.406607	0.583607	0.463733	0.422692	0.109045	0.00314185	67.7206	9.71096	67.6872	67.8733	0.00733829	1.85637	84.7458
7	0.0519066	0.177085	0.0512214	0.0486073	-0.00514232	4.55539	0.876607	-0.608393	-0.0463927	0.149607	0.084041	0.0982855	0.130341	-0.418135	225.326	37.8183	220.848	218	1.34014	5.51977	365	177	195.25	240.25	222.533	219.996	28.782	242.09	0.518744	0.159934	0.519931	0.516107	-0.160601	3.58812	0.876607	0.114607	0.409607	0.634607	0.487376	0.439971	0.121682	0.00571986	68.1829	10.0707	68.6373	68.8073	-0.41664	2.66674	84.7458
7	0.047891	0.176553	0.0473755	0.0466073	0.0094903	4.57739	0.876607	-0.608393	-0.0463927	0.143607	0.0828718	0.0955924	0.129528	-0.415805	223.318	36.7371	218.176	216	1.57017	6.37712	365	177	195.5	234.5	220.706	218.372	26.4979	241.996	0.513229	0.159901	0.512486	0.502607	-0.0639023	3.56577	0.876607	0.114607	0.415107	0.599857	0.482223	0.436288	0.11958	0.00825741	68.6902	9.70129	69.3205	69.4504	-0.566039	3.08618	84.7458
7	0.0142965	0.192308	0.0229414	0.0336073	-0.227988	3.49725	0.876607	-0.608393	-0.0903927	0.126607	0.0922661	0.0915453	0.145964	-0.413655	226.116	37.647	221.879	225	1.27685	5.56433	365	177	196.5	240	223.333	220.777	27.4786	241.917	0.488789	0.173477	0.499019	0.502607	-0.382072	2.79375	0.876607	0.114607	0.375607	0.588607	0.448476	0.393509	0.136612	0.0106601	67.942	10.1229	68.2707	66.6667	-0.268536	2.70139	84.7458
7	0.0711472	0.194855	0.0739035	0.0726073	0.100731	4.00816	0.907607	-0.509393	-0.0263927	0.180607	0.100671	0.0923636	0.144722	-0.411231	223.5	38.373	218.471	219.5	1.32593	5.4226	365	175	190.5	239	220.602	217.974	29.2273	241.825	0.544274	0.164724	0.55291	0.560607	-0.33722	3.11371	0.876607	0.157607	0.462607	0.650607	0.513696	0.473772	0.124074	0.0133281	68.8154	10.3815	69.4563	68.346	-0.419746	2.56249	85.7143
7	0.043375	0.194768	0.0415303	0.0376073	0.284426	3.87473	0.907607	-0.509393	-0.0713927	0.158607	0.0938597	0.108391	0.1484	-0.408958	208.66	28.3336	203.543	200	1.13674	3.44679	288	175	186	225.25	206.928	205.339	22.7144	241.659	0.502586	0.154687	0.502441	0.500607	0.0150855	3.02506	0.876607	0.157607	0.421107	0.590607	0.475769	0.443544	0.118603	0.0157744	73.0498	8.81991	74.1913	75	-0.739403	2.50303	85.7143
7	0.0363199	0.152069	0.0310442	0.0256073	0.432381	4.61565	0.750607	-0.429393	-0.0483927	0.114607	0.0680497	0.0942934	0.112127	-0.376334	222.419	15.6954	223.152	220	-0.395536	3.82076	261	180	214	233	221.863	221.291	12.0757	239.51	0.567289	0.0836398	0.574784	0.578607	-0.568264	3.19234	0.750607	0.355607	0.530607	0.625607	0.560723	0.553533	0.0627107	0.0547655	67.7842	5.02169	67.317	68.1818	0.974315	4.718	83.3333
7	0.0279792	0.146742	0.0222098	0.0156073	0.497308	4.90538	0.750607	-0.429393	-0.0533927	0.103607	0.064035	0.100345	0.107893	-0.374312	228.209	16.3249	229.636	232	-0.946266	4.37041	261	180	218.25	238.75	227.607	226.97	12.305	239.454	0.564085	0.0819142	0.57099	0.578607	-0.53391	3.38196	0.750607	0.355607	0.526607	0.613107	0.55777	0.550862	0.0602521	0.0573121	66.0882	5.1739	65.4218	64.6552	1.50646	5.85371	83.3333
7	0.0225633	0.143816	0.0160498	0.0106073	0.574216	4.97135	0.750607	-0.429393	-0.0613927	0.0976073	0.0640183	0.13076	0.106318	-0.372328	231.558	15.9662	233	233	-1.19923	5.35888	261	180	224.25	242.75	230.984	230.368	11.537	239.414	0.553948	0.08442	0.556901	0.564607	-0.179777	2.83077	0.750607	0.355607	0.503607	0.608107	0.547365	0.540442	0.0671126	0.0597953	65.1131	5.00674	64.4645	64.3777	1.85089	7.53527	83.3333
7	0.0242416	0.135179	0.0158257	0.0136073	0.815817	5.10143	0.698607	-0.364393	-0.0593927	0.0956073	0.0614573	0.117469	0.100868	-0.370345	229.814	15.4785	230.788	231	-0.743097	3.75815	257	182	218.25	242	229.284	228.731	12.1612	239.366	0.550448	0.0722421	0.549754	0.559607	0.059558	2.51095	0.698607	0.407607	0.503607	0.588607	0.54576	0.541014	0.0582645	0.0622485	65.5794	4.72716	65.1108	64.9351	1.25488	5.36951	82.4176
7	0.0305549	0.133515	0.0209825	0.0176073	0.922727	5.17724	0.698607	-0.329393	-0.0533927	0.0996073	0.0611972	0.103329	0.0999945	-0.36834	230.465	16.598	231.182	231	-0.55321	3.3022	258	182	219	243	229.861	229.236	13.059	239.322	0.557789	0.0728152	0.556343	0.558607	0.109936	2.49656	0.698607	0.407607	0.507607	0.597607	0.553109	0.548392	0.0571818	0.0647262	65.4349	4.99295	65.021	64.9351	1.0507	4.6832	82.4176
7	0.0254618	0.138772	0.0179691	0.0156073	0.75194	4.89163	0.698607	-0.406393	-0.0613927	0.0976073	0.0640755	0.118433	0.103731	-0.366371	226.488	16.5607	226.303	226	-0.126254	3.0261	258	182	216	239	225.889	225.281	12.9183	239.258	0.550903	0.0798771	0.547695	0.553607	0.300829	2.20886	0.698607	0.413607	0.481107	0.597607	0.545311	0.539805	0.0635548	0.0671571	66.5835	4.99976	66.4193	66.3717	0.622253	3.94379	82.4176
7	0.0317234	0.143735	0.0245693	0.0216073	0.642337	4.44905	0.698607	-0.406393	-0.0573927	0.108607	0.0672844	0.113401	0.108393	-0.364381	218	18.4932	217.676	216.5	0.142494	2.93717	258	178	208.5	229	217.233	216.464	14.0909	239.151	0.548296	0.0800999	0.546486	0.554607	-0.00311359	2.44694	0.698607	0.366607	0.478607	0.597107	0.54245	0.536472	0.0625956	0.0695628	69.2956	5.9306	69.0654	69.2844	0.359026	3.18949	84.2697
7	0.0405995	0.150305	0.0345491	0.0316073	0.531278	4.07344	0.688607	-0.406393	-0.0533927	0.124607	0.0737374	0.124656	0.114917	-0.362356	213.565	17.8296	212.706	211.5	0.406115	3.42785	258	175	203	221	212.846	212.135	13.2476	239.023	0.552777	0.0833148	0.55235	0.554607	-0.0541478	2.15293	0.688607	0.366607	0.482357	0.613107	0.546476	0.54003	0.0677836	0.0719789	70.7098	5.84552	70.631	70.9224	0.174177	3.49293	85.7143
7	0.0249339	0.15429	0.0179962	0.0176073	0.56685	3.94006	0.719607	-0.406393	-0.0793927	0.114607	0.0768923	0.207959	0.119365	-0.36042	209.283	13.5182	209.706	208.5	-0.237055	3.39446	242	175	203	218	208.849	208.407	10.2202	238.875	0.547458	0.0847823	0.54475	0.541607	0.147452	2.17607	0.719607	0.366607	0.469607	0.622107	0.541	0.534524	0.069799	0.0743563	71.9747	4.79146	71.6087	71.9429	0.698643	3.91469	85.7143
7	0.0337777	0.163802	0.0219653	0.0196073	0.969441	5.16665	0.880607	-0.369393	-0.0753927	0.116607	0.0779697	0.171123	0.123171	-0.358449	209.809	14.9864	209.429	207	0.122635	3.05856	242	175	202.25	217.75	209.284	208.759	11.4477	238.729	0.558711	0.0935388	0.552691	0.538607	0.725949	3.99512	0.866607	0.366607	0.494607	0.627607	0.551358	0.544241	0.0742049	0.0767781	71.8532	5.17011	71.7258	72.4638	0.339052	3.42512	85.7143
7	0.0244473	0.158174	0.0114077	0.0106073	1.15008	5.83151	0.880607	-0.331393	-0.0813927	0.103607	0.0745035	0.195086	0.117993	-0.356534	214.152	14.8368	213.588	210.5	0.0857045	2.86573	242	175	204	225	213.648	213.143	11.9178	238.607	0.556735	0.0915278	0.548093	0.529607	0.964688	4.17524	0.866607	0.422607	0.492607	0.625607	0.549868	0.54344	0.072833	0.0791778	70.3753	4.91785	70.3485	71.2593	0.358403	3.63099	85.7143
7	0.0166564	0.163984	0.00106099	-0.00739274	1.21257	5.80158	0.880607	-0.381393	-0.0923927	0.0976073	0.0765014	0.307655	0.122356	-0.354668	220.182	13.0335	219.882	218	0.146388	2.19933	247	195	210	229.5	219.806	219.431	10.9256	238.514	0.553341	0.117349	0.540062	0.527607	0.473141	4.25601	0.866607	0.219607	0.471107	0.619607	0.540762	0.526605	0.0861007	0.0815487	68.3586	4.03662	68.3357	68.8073	0.0649221	2.24486	76.9231
7	0.0178673	0.165398	0.00348339	-0.00339274	1.14041	5.70608	0.880607	-0.389393	-0.0903927	0.103607	0.0767976	0.226178	0.123129	-0.352806	221.4	12.4269	220.939	220	0.166326	2.13676	247	196	210.75	230.5	221.06	220.722	10.4711	238.429	0.553651	0.116983	0.542578	0.538607	0.398044	4.17799	0.866607	0.219607	0.469607	0.618607	0.541048	0.526814	0.0872231	0.0839092	67.9588	3.79905	67.9921	68.1818	0.0218062	2.16434	76.5306
7	0.00606926	0.152256	-0.00505274	-0.0133927	0.86387	4.67678	0.824607	-0.389393	-0.0963927	0.0926073	0.0755298	0.233811	0.11666	-0.351011	218.977	12.2692	218.882	219	-0.0763163	3.24802	247	189	210.5	227	218.639	218.298	9.43285	238.332	0.539785	0.103129	0.531638	0.535607	0.241796	4.8876	0.824607	0.219607	0.466607	0.591107	0.529462	0.517376	0.0745817	0.0861885	68.7135	3.90818	68.6056	68.4932	0.468155	3.67631	79.3651
7	0.0173191	0.148314	0.00141206	-0.00739274	1.50211	7.98901	1.23161	-0.381393	-0.0773927	0.0856073	0.0662952	0.2466	0.108658	-0.245376	222.318	25.3559	220.412	218	0.573933	2.36152	279	181	202	233.5	220.951	219.631	20.6942	238.429	0.489652	0.139226	0.476213	0.469607	3.3301	19.1117	1.23161	0.283607	0.420857	0.531107	0.475643	0.4642	0.0809442	0.216529	68.2963	7.45223	68.5252	68.8073	-0.229115	2.11933	82.8729
7	0.0502986	0.196352	0.0236129	0.00460726	1.32317	5.61202	1.23161	-0.468393	-0.0733927	0.126607	0.0804116	0.224565	0.144539	-0.243898	212.717	24.37	211.118	213.5	0.34991	2.39383	263	172	195	227	211.372	210.049	19.6862	238.3	0.530309	0.186983	0.499407	0.481607	1.64702	6.38753	1.23161	0.244607	0.423107	0.596607	0.50373	0.480694	0.127777	0.218098	71.4118	8.05579	71.3941	70.258	0.0714729	2.23584	87.2093
7	0.0381451	0.200759	0.0113202	-0.00539274	1.31554	5.50349	1.23161	-0.468393	-0.0883927	0.114607	0.0826329	0.366683	0.147862	-0.242488	210.826	22.2823	210.206	213	0.277096	2.55354	265	172	195	226	209.684	208.553	18.225	238.163	0.515905	0.194973	0.48355	0.486607	1.5611	5.96879	1.23161	0.244607	0.393607	0.552607	0.486113	0.460576	0.134159	0.219587	71.9242	7.55614	71.6806	70.4241	0.151792	2.31673	87.2093
7	0.0454118	0.196405	0.0187198	-0.00139274	1.35938	5.73265	1.23161	-0.468393	-0.0733927	0.116607	0.0754737	0.36266	0.143278	-0.241048	220.773	25.6677	221.059	221	-0.0703316	2.38452	270	172	203.5	233	219.288	217.777	20.1364	238.076	0.525718	0.191767	0.49291	0.494607	1.64098	6.22432	1.23161	0.244607	0.420357	0.556107	0.497736	0.473757	0.129022	0.221118	68.8778	8.30269	68.2587	67.8747	0.547507	2.63187	87.2093
7	0.0659063	0.201591	0.0438657	0.0176073	0.964083	4.17987	0.996607	-0.468393	-0.0673927	0.170607	0.0860827	0.207644	0.155712	-0.239513	215.867	25.9979	214.636	216	0.232889	2.32936	270	172	196.75	231.5	214.345	212.836	20.7141	237.965	0.544172	0.178049	0.523372	0.504607	0.815443	3.10168	0.996607	0.244607	0.430607	0.599607	0.517573	0.492474	0.134582	0.222733	70.4769	8.47706	70.2865	69.4444	0.20576	2.22442	87.2093
7	0.0196241	0.162568	0.00313579	-0.00939274	0.933234	4.23363	0.907607	-0.354393	-0.0883927	0.0996073	0.0737197	0.263112	0.124293	-0.238218	220.022	21.6936	218.394	218	0.521737	2.86413	270	182	206.5	231.5	219.001	218.003	16.4277	237.875	0.485825	0.135715	0.467313	0.463607	1.27089	4.95814	0.907607	0.281607	0.391607	0.543607	0.469497	0.454801	0.0989754	0.224048	68.8065	6.60126	68.8604	68.8073	-0.0418771	2.73592	82.4176
7	0.0280942	0.163377	0.013839	0.000607258	0.801552	4.20256	0.907607	-0.435393	-0.0753927	0.112607	0.0730868	0.198572	0.124737	-0.236886	218.044	19.9408	216.97	214	0.519634	3.18924	270	182	206.5	230.75	217.172	216.316	15.1625	237.776	0.498172	0.134031	0.482137	0.475107	1.07315	4.85277	0.907607	0.225607	0.405607	0.560607	0.481836	0.465979	0.0986389	0.225419	69.343	6.19429	69.2901	70.0935	-0.00900846	2.90399	82.4176
7	0.00475006	0.199877	-0.00718741	-0.00539274	0.565134	4.09523	0.936607	-0.699393	-0.121393	0.0956073	0.0869488	0.196116	0.148186	-0.153219	264.444	35.5194	265	268.5	-0.168182	2.27301	322	189	233	290.5	262.051	259.584	29.1975	239.849	0.604256	0.130722	0.604792	0.618607	-0.0974215	3.65556	0.936607	0.244607	0.509107	0.697357	0.588974	0.571014	0.101553	0.338836	57.7848	8.23707	57.115	55.8661	0.729537	3.07504	79.3651
7	-0.0426082	0.231887	-0.0483398	-0.0303927	0.298868	3.51109	0.992607	-0.699393	-0.193393	0.0816073	0.107365	0.242239	0.178137	-0.152666	240.439	43.1283	237.839	229	0.322766	1.95348	322	177	203	275.75	236.729	233.119	37.1541	239.852	0.525274	0.21752	0.545045	0.554607	-0.614205	3.43847	0.992607	-0.0363927	0.457607	0.659607	0.454621	0.551686	0.160571	0.339768	64.3447	11.3397	64.1319	65.5022	0.12096	1.87081	84.7458
7	-0.12838	0.260807	-0.144519	-0.143393	0.481003	3.14247	0.992607	-0.889393	-0.342393	0.0336073	0.151996	0.718076	0.211414	-0.152545	227.349	35.434	225.03	225	0.457112	2.11752	311	177	197.75	256.75	224.732	222.212	30.0476	239.789	0.415766	0.269823	0.414725	0.465607	0.0210435	2.08805	0.992607	-0.102393	0.176607	0.638107	0.318735	0.320556	0.231183	0.340148	67.5031	10.1164	67.5646	66.6667	-0.0698205	1.8408	84.7458
7	-0.168049	0.247215	-0.189276	-0.193393	0.743258	3.78662	0.992607	-0.889393	-0.356393	-0.0173927	0.171432	10.3491	0.194125	-0.152622	228.238	40.3266	224.062	212.5	0.847508	3.0327	345	177	195	259	224.998	221.996	33.4989	239.731	0.354072	0.259607	0.335698	0.322607	0.523897	2.61064	0.992607	-0.102393	0.146607	0.525357	0.268798	0.270811	0.215893	0.340218	67.5688	10.871	67.9742	70.5886	-0.318213	2.01509	84.7458
7	-0.188033	0.206778	-0.195694	-0.189393	0.358989	3.51686	0.992607	-0.889393	-0.348393	-0.0633927	0.164149	-1.15286	0.164716	-0.1528	222.773	34.8544	219.118	212	1.16464	4.58063	345	177	198.5	250	220.331	218.088	27.9938	239.647	0.328141	0.216781	0.323425	0.327607	0.43514	3.44611	0.992607	-0.102393	0.148607	0.488607	0.262046	0.270073	0.177123	0.340158	68.7796	9.62636	69.1719	70.7547	-0.436897	2.51629	84.7458
7	-0.139983	0.201719	-0.139604	-0.125393	0.0248246	3.22964	0.645607	-0.889393	-0.276393	-0.0113927	0.128718	-4.62089	0.158723	-0.152735	235.952	30.9846	234.562	233.5	0.867724	4.81638	345	188	212	256	234.059	232.239	23.9977	239.628	0.364607	0.189186	0.377032	0.417607	-0.488137	2.2484	0.645607	-0.102393	0.205607	0.510107	0.309121	0.260912	0.160744	0.34028	64.5885	8.07222	64.3949	64.2425	-0.00432794	2.72701	79.7872
7	-0.0126546	0.227918	-0.0349302	-0.0483927	0.993468	4.98622	1.26061	-0.645393	-0.150393	0.0866073	0.104748	0.776257	0.167636	-0.152035	238	32.5185	236.387	235	0.754533	4.08453	345	184	215	259.25	235.923	233.922	25.8049	239.62	0.526702	0.258967	0.495764	0.502607	1.1196	4.63571	1.26061	0.0896073	0.395607	0.595607	0.463992	0.390098	0.176256	0.341212	64.124	8.38221	63.9265	63.8298	0.0185301	2.58925	81.5217
7	-0.110983	0.22417	-0.11464	-0.115393	0.3103	3.98339	1.01761	-0.761393	-0.247393	0.0156073	0.126983	-13.5505	0.170673	-0.101338	249.846	21.7177	249.828	250	0.0122228	2.13675	295	204	232	268	248.921	247.993	18.2091	238.996	0.546282	0.146953	0.556307	0.564607	-0.535536	3.0308	0.808607	0.192607	0.446607	0.667107	0.522336	0.491755	0.111808	0.431462	60.4856	5.32068	60.2733	60	0.294132	2.34683	73.5294
7	0.0157959	0.366512	-0.00412648	-0.0263927	-0.0167046	6.50993	1.47361	-1.64339	-0.156393	0.153607	0.133498	1.42646	0.246422	-0.100752	238.073	30.8888	240.258	238	-0.590296	3.55028	295	146	223	264	235.956	233.636	23.8311	238.992	0.644774	0.360654	0.63367	0.604107	-1.01294	8.18812	1.47361	-0.761393	0.527607	0.744607	0.651507	0.74439	0.213611	0.432528	64.2023	9.70025	62.7885	63.0252	1.73011	7.46281	102.74
7	0.0479653	0.383748	0.0283803	0.00260726	-0.0556867	5.83993	1.50461	-1.64339	-0.146393	0.201607	0.143367	0.781034	0.265967	-0.100009	229.238	30.3048	228.844	226	-0.0628036	3.27069	295	146	206	246	227.219	225.11	23.2494	238.943	0.678537	0.387806	0.666456	0.626607	-0.741917	6.86481	1.50461	-0.761393	0.539607	0.771357	0.674558	0.762306	0.241221	0.433758	66.6341	9.54275	65.9366	66.3717	1.22584	6.19557	102.74
7	0.018896	0.391088	-0.00485688	-0.0323927	0.0998891	5.45939	1.50461	-1.64339	-0.185393	0.178607	0.157717	0.816555	0.275409	-0.0994143	226.372	28.3675	225.97	226	-0.0721145	3.64079	295	146	207	240.5	224.578	222.702	21.2818	238.88	0.641107	0.393645	0.620843	0.569607	-0.444988	6.11381	1.50461	-0.761393	0.486107	0.760107	0.629683	0.691838	0.260205	0.434795	67.3547	9.1545	66.6971	66.3717	1.28463	6.55483	102.74
7	0.00165306	0.390321	-0.0244877	-0.0533927	0.178953	5.48364	1.50461	-1.64339	-0.199393	0.153607	0.157839	1.05203	0.27327	-0.0989089	226.93	27.5693	227.697	226	-0.407399	3.30584	280	146	207	245.5	225.201	223.355	21.6961	238.82	0.611062	0.394397	0.58196	0.537607	-0.223456	5.96616	1.50461	-0.761393	0.466607	0.655607	0.599097	0.653673	0.25107	0.435676	67.1578	9.11177	66.2461	66.3717	1.4411	6.61188	102.74
7	-0.0503948	0.227866	-0.0742723	-0.0813927	1.31771	6.45631	1.50461	-0.629393	-0.195393	0.0486073	0.115006	4.92816	0.165891	-0.0986663	240.475	26.1347	240.9	241	-0.154125	1.8817	282	192	215.5	261	239.064	237.63	22.0275	238.829	0.568388	0.20518	0.530575	0.535607	2.95708	13.1718	1.50461	0.368607	0.447857	0.592607	0.544175	0.526734	0.119467	0.43634	63.1233	7.08339	62.6643	62.2407	0.435006	2.05581	78.125
7	-0.0667791	0.178783	-0.0779498	-0.0813927	0.643838	4.15114	0.806607	-0.629393	-0.187393	0.0296073	0.101446	1.91205	0.136885	-0.0985069	251.821	20.1323	252.897	254	-0.634635	3.44578	283	192	241	265.75	251.002	250.145	15.741	238.894	0.543407	0.108682	0.535474	0.532607	0.463463	2.60124	0.806607	0.368607	0.466607	0.623607	0.533078	0.523055	0.08594	0.436875	59.9653	5.16344	59.4487	59.0551	1.21418	5.21757	78.125
7	-0.0255291	0.17987	-0.0372135	-0.0363927	0.681157	4.15949	0.806607	-0.509393	-0.150393	0.0686073	0.0892794	0.684988	0.137041	-0.098142	258.368	14.4455	258.536	259.5	-0.123008	2.15468	283	231	247	270	257.972	257.574	11.6454	238.991	0.598864	0.115903	0.599262	0.610607	-0.0270879	2.17191	0.806607	0.368607	0.517607	0.662607	0.587532	0.575837	0.0958909	0.437685	58.2357	3.29557	58.0969	57.8037	0.312954	2.24065	64.9351
7	-0.00489294	0.1802	-0.0176598	-0.0173927	0.70679	4.29597	0.806607	-0.561393	-0.131393	0.0876073	0.0877817	0.315775	0.137461	-0.0976758	255.553	16.4345	255.857	258.5	-0.211139	2.29576	283	218	243	269	255.032	254.504	13.3657	239.074	0.63012	0.114301	0.639745	0.643607	-0.550936	2.62392	0.806607	0.368607	0.559107	0.721107	0.618912	0.606489	0.089524	0.438647	58.9382	3.87233	58.7305	58.0273	0.460898	2.56934	68.8073
7	0.00302556	0.182595	-0.00672421	-0.00339274	0.396244	5.14381	0.789607	-1.10439	-0.119393	0.0956073	0.0856291	0.170211	0.13686	-0.0971723	245.25	20.4134	246.167	244.5	-0.509396	3.45345	283	185	232.5	260.5	244.389	243.491	15.8125	239.105	0.639363	0.0962901	0.644672	0.643607	-0.448953	2.73314	0.789607	0.411607	0.574107	0.719607	0.631757	0.623549	0.0767008	0.439651	61.6039	5.49439	61.0779	61.3499	1.15422	5.27486	81.0811
7	0.00503956	0.187129	-0.00297061	0.00460726	0.312605	4.9249	0.789607	-1.10439	-0.119393	0.0996073	0.0866753	0.146413	0.139984	-0.0966612	242.45	20.9908	242.8	242.5	-0.257829	3.03276	284	185	229.5	258.5	241.542	240.609	16.4	239.121	0.64429	0.098507	0.653607	0.653607	-0.748951	3.25454	0.789607	0.380607	0.593107	0.720107	0.63608	0.626838	0.0768435	0.440674	62.3419	5.6569	61.9515	61.8559	0.848268	4.33857	81.0811
7	0.00125796	0.183571	-0.00645488	0.000607258	0.316018	5.00906	0.787607	-1.10439	-0.121393	0.0976073	0.087615	0.160303	0.138379	-0.0961716	241.6	20.6656	241.733	242.5	-0.194495	3.14474	284	185	229.5	255.5	240.72	239.818	16.12	239.134	0.632388	0.101424	0.641898	0.651607	-0.677443	2.71596	0.785607	0.380607	0.569107	0.710607	0.623599	0.613865	0.0818667	0.441633	62.5473	5.5797	62.2108	61.8559	0.812212	4.41778	81.0811
7	-0.00256344	0.180617	-0.00962768	-0.00539274	0.31084	5.00586	0.785607	-1.10439	-0.121393	0.0936073	0.0859023	0.227367	0.136221	-0.0957036	239.341	19.4969	239.645	239	-0.171526	3.347	284	185	226.5	252.75	238.552	237.744	15.2278	239.135	0.625893	0.0944438	0.632107	0.648607	-0.545477	2.53503	0.785607	0.380607	0.543607	0.700607	0.618361	0.610199	0.0781837	0.442554	63.093	5.343	62.7375	62.7615	0.803154	4.56014	81.0811
7	-0.00269474	0.1782	-0.0108367	-0.00739274	0.575271	4.34084	0.884607	-0.625393	-0.119393	0.0916073	0.0852161	0.377198	0.134997	-0.0952385	239.195	18.381	238.806	237	0.291582	2.65239	284	203	226.5	252.25	238.512	237.835	14.9601	239.135	0.635798	0.103707	0.640389	0.655607	-0.291583	2.81712	0.884607	0.380607	0.543607	0.703607	0.627	0.617592	0.0832404	0.44352	63.0689	4.80454	62.958	63.2911	0.0605791	2.56684	73.8916
7	0.0184189	0.198524	0.00844272	0.00860726	0.592143	3.9769	0.986607	-0.517393	-0.112393	0.126607	0.0946087	0.365752	0.151512	-0.088351	271.771	30.9317	272.185	273	-0.00238691	2.81806	344	202	250.5	292.75	270.035	268.269	24.1208	238.862	0.693052	0.143186	0.689786	0.691607	0.120872	2.27037	0.986607	0.446607	0.577107	0.787607	0.678383	0.663529	0.114525	0.456429	55.9141	6.59768	55.4039	54.9451	0.643087	3.40287	74.2574
7	0.0230318	0.195837	0.0125351	0.0136073	0.582234	3.867	0.971607	-0.517393	-0.104393	0.128607	0.0918061	0.228572	0.149227	-0.0877941	277.2	30.6237	279.037	278	-0.394477	2.74177	332	202	258.25	304.5	275.485	273.691	24.1943	239.054	0.684802	0.12582	0.683393	0.682607	0.103045	2.59919	0.971607	0.446607	0.597607	0.750607	0.673313	0.66156	0.0982052	0.457571	54.8064	6.53783	54.0235	53.9568	0.991894	3.95062	74.2574
7	0.0221514	0.185233	0.0114315	0.00460726	0.638619	4.07937	0.971607	-0.517393	-0.0923927	0.122607	0.0846811	0.229837	0.140696	-0.0872443	280.686	30.3129	283.556	282	-0.667521	3.08567	332	202	263	303	278.993	277.186	23.2735	239.262	0.669385	0.11785	0.664357	0.658607	0.390022	3.12034	0.971607	0.446607	0.600607	0.743607	0.659385	0.649408	0.0901543	0.45863	54.1153	6.5031	53.1276	53.1915	1.26232	4.51043	74.2574
7	-0.00533124	0.200233	-0.00937648	-0.00739274	0.152718	4.40258	0.855607	-0.805393	-0.123393	0.0976073	0.0869824	0.238938	0.147486	-0.0868348	279.912	27.2757	280.731	280	-0.159608	2.19877	332	228	258	303	278.598	277.262	22.3824	239.465	0.650464	0.125993	0.659237	0.649607	-0.695943	3.57046	0.855607	0.283607	0.596607	0.742107	0.636506	0.619477	0.0972245	0.459589	54.1004	5.44595	53.6733	53.5721	0.512536	2.51344	65.7895
7	0.00681996	0.200781	0.00170806	-0.00139274	0.169405	4.49142	0.855607	-0.805393	-0.104393	0.108607	0.0854521	0.159418	0.147133	-0.0863665	276.25	26.5162	276.821	276	-0.0985574	2.13775	319	223	257.5	299.5	274.995	273.725	22.1528	239.649	0.663175	0.114933	0.671496	0.672607	-0.950367	4.74349	0.855607	0.283607	0.601107	0.748107	0.651414	0.63637	0.0889306	0.460607	54.7995	5.39742	54.4286	54.3478	0.450867	2.53672	67.2646
7	0.00724446	0.203921	0.000599525	-0.00139274	0.229843	4.45513	0.868607	-0.805393	-0.112393	0.110607	0.0886315	0.161883	0.150622	-0.0858984	270.444	26.7063	270.107	267.5	0.147237	2.0061	319	223	250	294.5	269.166	267.893	22.358	239.803	0.673715	0.127126	0.679607	0.649607	-0.690833	3.76934	0.868607	0.283607	0.599607	0.777607	0.659932	0.642839	0.104273	0.461673	55.9926	5.52991	55.8143	56.0797	0.154887	2.11488	67.2646
7	0.00672326	0.206906	0.000217925	0.00460726	0.236311	4.41025	0.868607	-0.805393	-0.121393	0.112607	0.0949561	0.139388	0.154439	-0.0854353	261.892	27.5063	259.519	256	0.554757	2.27034	319	218	240	277.25	260.528	259.207	22.466	239.914	0.671291	0.147499	0.688214	0.703107	-1.28011	5.01505	0.868607	0.194607	0.599607	0.773607	0.649001	0.614899	0.11377	0.462721	57.8687	5.83514	58.0676	58.5938	-0.244317	2.1453	68.8073
7	0.0149081	0.187681	0.00245379	0.000607258	0.651752	3.9249	0.880607	-0.596393	-0.112393	0.116607	0.0919475	0.213769	0.14448	-0.0752452	271.514	25.9619	271.444	273	-0.00354709	1.90457	317	228	251	290.5	270.301	269.083	21.8139	241.636	0.629524	0.135128	0.633143	0.645607	-0.317014	2.883	0.880607	0.273607	0.533607	0.705107	0.613705	0.595437	0.106759	0.479636	55.745	5.39648	55.5411	54.9451	0.25586	1.94005	65.7895
7	0.011387	0.18771	-0.00172674	-0.00339274	0.689714	4.02026	0.880607	-0.596393	-0.119393	0.112607	0.0909369	0.187156	0.144145	-0.0748121	272.114	26.9463	272.148	273	0.00625874	1.92054	319	228	252.25	294	270.81	269.501	22.3396	241.788	0.644635	0.135568	0.649857	0.665607	-0.412787	3.00658	0.880607	0.273607	0.552607	0.740107	0.628842	0.61021	0.108414	0.480461	55.6585	5.5815	55.4188	54.9451	0.262538	1.97206	65.7895
7	-0.00217124	0.188776	-0.0164805	-0.0153927	0.741665	4.09064	0.880607	-0.596393	-0.131393	0.0956073	0.0896689	0.215142	0.143864	-0.0744489	271.143	30.4023	270.593	271	0.135014	1.60482	319	228	240.75	303	269.493	267.857	26.1469	241.935	0.643663	0.132917	0.647072	0.647607	-0.321822	3.05252	0.880607	0.273607	0.549607	0.754607	0.628651	0.611034	0.106775	0.481277	56.0001	6.25322	55.907	55.3506	0.060225	1.59453	65.7895
7	-0.00881684	0.183217	-0.0215449	-0.0193927	0.707462	4.34866	0.897607	-0.641393	-0.129393	0.0796073	0.0850926	0.163485	0.137923	-0.0741207	274.571	29.7621	273.963	272	0.0954469	1.65365	325	232	244.25	303.75	273.005	271.447	25.7061	242.098	0.642691	0.133944	0.645572	0.647607	-0.313256	3.0137	0.897607	0.273607	0.546107	0.754607	0.627445	0.609621	0.108468	0.482084	55.2595	5.99415	55.1692	55.1471	0.107807	1.63464	64.6552
7	0.00738876	0.182227	-0.00528181	-0.00339274	0.745014	4.36097	0.897607	-0.641393	-0.115393	0.0976073	0.0845937	0.15944	0.13759	-0.0737132	279.314	29.3496	279.889	282	-0.155726	1.63437	325	232	251	308.25	277.791	276.249	25.4302	242.284	0.667774	0.119829	0.666964	0.674607	-0.0113098	1.99993	0.897607	0.444607	0.549607	0.765107	0.65705	0.646136	0.0994815	0.483012	54.2989	5.85755	53.9844	53.1915	0.345395	1.71521	64.6552
7	0.0126527	0.187529	0.000550058	0.00660726	0.670426	4.13579	0.897607	-0.641393	-0.119393	0.108607	0.0901127	0.158418	0.143164	-0.0732813	272.528	28.8825	271.607	273.5	0.13552	1.70181	325	230	244	297.5	271.044	269.572	24.6651	242.436	0.669851	0.118977	0.668237	0.676607	0.0342954	1.84459	0.897607	0.444607	0.558107	0.772107	0.659391	0.648853	0.10202	0.483946	55.6437	5.8776	55.6368	54.8448	0.0687076	1.62856	65.2174
7	0.0174908	0.185832	0.00553419	0.00860726	0.678434	4.25595	0.897607	-0.641393	-0.112393	0.114607	0.0902556	0.165345	0.141789	-0.0728275	264.919	27.2217	263.741	260	0.101914	2.4184	317	200	242.75	285.75	263.553	262.182	22.7232	242.548	0.672186	0.118893	0.670786	0.680607	0.0260847	1.92873	0.897607	0.444607	0.568607	0.752607	0.661747	0.651193	0.0994958	0.484887	57.2122	5.96561	57.1505	57.6923	0.428547	3.35023	75
7	1.38499	3.067	1.66899	3.88461	-0.44261	1.52995	4.60961	-3.84939	-1.88139	4.01461	2.38284	11.716	2.84073	-0.0169691	149	75.1591	136.021	104.5	1.13931	3.74219	367	83	87	198	133.439	121.36	62.8125	238.319	2.3897	2.55856	2.8822	3.93361	-1.10246	2.67053	4.60761	-3.84939	0.498357	4.01661	2.68546	5.45763	2.20495	0.543983	123.599	49.4016	126.262	144.098	-0.194684	1.32521	180.723
7	3.0797	1.77758	3.47551	3.88461	-1.46685	3.63806	4.60961	-1.98839	3.73361	4.01461	2.54929	4.18068	1.42867	-0.00148571	126.436	67.3742	108.534	92.5	2.00066	6.5604	367	83	87	135	114.625	107.039	50.3951	237.759	3.50548	1.20422	3.86854	3.90061	-2.20774	6.58918	4.60761	-0.838393	3.78211	4.00211	3.06323	3.37308	0.790977	0.55879	140.136	43.6162	147.832	162.167	-0.983949	2.44683	180.723
7	3.92077	0.272108	3.87219	3.88261	1.27346	4.14056	4.60961	3.55761	3.72361	4.01261	3.91181	3.9033	0.198095	0.0181256	108.876	52.4603	93.791	90	3.30628	14.1245	357	83	86	99.75	102.003	98.1041	30.5865	237.115	3.88315	0.234878	3.85746	3.87311	1.42029	5.58424	4.60761	3.56661	3.71061	3.99761	3.87647	3.8701	0.168013	0.575412	152.899	34.187	161.576	166.667	-1.85948	5.58765	180.723
7	3.72675	0.171511	3.72589	3.72361	0.0200999	1.6882	4.02261	3.42761	3.57061	3.88261	3.7228	3.71886	0.150811	0.0366687	105.745	44.5095	93.2714	91.5	3.50719	16.3486	357	83	86	99	100.472	97.347	25.2522	236.458	3.7299	0.175167	3.72917	3.73161	0.00764837	1.67329	4.01661	3.42761	3.57711	3.88611	3.72583	3.72175	0.153828	0.591184	154.088	31.5359	161.887	163.939	-1.93169	6.10397	180.723
7	3.58365	0.170064	3.58101	3.57061	-0.281984	4.12839	3.89461	2.45461	3.44461	3.72361	3.57956	3.5754	0.142757	0.0544036	107.141	53.5793	92.1571	90.5	3.42461	14.3067	357	83	85	99	100.215	96.5092	29.0222	235.812	3.58165	0.176763	3.58071	3.57661	-0.536838	4.65993	3.87661	2.83961	3.44461	3.72711	3.57723	3.5727	0.142668	0.606137	155.426	33.2356	163.769	165.751	-2.16689	7.01382	180.723
7	3.44736	0.160009	3.44815	3.44461	-0.801632	6.28496	3.73361	2.45461	3.32861	3.57061	3.44353	3.43955	0.128704	0.0713684	111.795	61.5398	92.3636	90	2.94151	10.876	358	83	85	99.5	102.764	97.9142	36.8378	235.191	3.45303	0.152284	3.45541	3.44861	-0.586772	4.34248	3.71061	2.83961	3.33361	3.57711	3.44964	3.44617	0.123003	0.620371	153.195	37.0496	163.615	166.667	-1.92271	5.56328	180.723
7	3.31757	0.178618	3.32978	3.32861	-2.19967	13.8621	3.58261	1.81861	3.21261	3.44461	3.31226	3.30629	0.128717	0.0875994	122.568	79.9309	96.0984	91	2.35753	6.99082	359	83	85.75	104	108.429	101.14	52.114	234.628	3.32791	0.188844	3.35067	3.35661	-1.90692	8.65972	3.58261	2.52961	3.24661	3.45261	3.32216	3.31586	0.135438	0.633909	148.309	42.2031	159.444	164.835	-1.68004	4.47126	180.723
7	3.20028	0.170124	3.21194	3.21261	-1.72151	10.6421	3.45261	1.81861	3.09761	3.32861	3.1954	3.19006	0.128878	0.103163	120.598	76.2316	96.0806	89.5	2.43022	7.51975	359	83	85	104	107.453	100.551	49.6838	234.058	3.19528	0.182058	3.20926	3.22961	-1.07065	5.08541	3.44861	2.52961	3.08111	3.33361	3.18991	3.18425	0.145863	0.646716	149.178	41.8262	160.037	167.603	-1.66875	4.41069	180.723
7	3.07647	0.173691	3.08787	3.09961	-1.03709	6.14624	3.34161	1.81861	2.95261	3.21561	3.07132	3.06586	0.141042	0.118029	116.565	68.7437	94.6032	89	2.73894	9.48866	359	83	86	104	105.695	99.8935	42.7419	233.471	3.05133	0.176796	3.057	3.06461	-0.398024	2.88153	3.33061	2.52961	2.91361	3.20261	3.04617	3.0409	0.146153	0.658739	150.16	39.2863	160.828	168.539	-1.71872	4.75809	180.723
7	2.93448	0.191324	2.9442	2.95461	-0.505848	3.0974	3.23761	1.81861	2.78361	3.10161	2.92807	2.92146	0.161985	0.132112	109.297	59.6748	92.3188	89	3.41779	13.9725	359	83	86	100.75	101.199	97.0316	32.634	232.85	2.9001	0.181605	2.90411	2.90411	-0.118001	1.91394	3.23561	2.52961	2.75261	3.06461	2.89443	2.88872	0.155011	0.669946	154.589	34.5181	163.648	168.539	-2.11434	6.71065	180.723
7	2.77965	0.205552	2.7838	2.79361	-0.109041	1.75271	3.11361	2.40161	2.59961	2.96761	2.77199	2.76427	0.179815	0.145349	99.596	36.3312	91.08	89	4.79454	29.7656	357	83	85	98.75	96.1103	94.0908	17.6908	232.184	2.77449	0.20762	2.77707	2.78661	-0.09342	1.8023	3.11161	2.40761	2.59861	2.95261	2.76673	2.75893	0.179082	0.680468	159.421	26.702	165.444	168.539	-2.36889	8.91766	180.723
7	2.59931	0.216913	2.59962	2.59961	-0.0110324	1.77682	3.00261	2.22961	2.41361	2.79361	2.59021	2.58109	0.187847	0.157619	97.7879	39.6524	90.2667	88	5.91272	38.9399	361	83	85	97	94.2904	92.5586	15.6902	231.512	2.59585	0.213461	2.59688	2.59861	-0.0166841	1.74885	2.95061	2.23161	2.41161	2.78661	2.58711	2.57836	0.18618	0.690045	162.059	24.1689	166.83	170.455	-2.95878	14.0115	180.723
7	2.42239	0.205537	2.41659	2.41361	-0.047267	2.71277	2.81861	1.19261	2.23961	2.59961	2.41356	2.40457	0.178051	0.168943	111.494	68.0112	92.4179	91	3.26396	12.0478	361	83	85	101	101.73	97.0945	35.8442	230.912	2.44996	0.192155	2.4495	2.44561	0.0358239	1.81917	2.78161	2.13261	2.27761	2.62461	2.44249	2.43503	0.164208	0.698845	154.489	35.0682	163.323	164.835	-2.26556	7.59666	180.723
7	2.24704	0.256942	2.25931	2.23961	-3.52173	27.612	2.60961	-0.282393	2.12461	2.41361	2.21753	2.30983	0.16468	0.179333	125.667	84.4668	96.9138	91.5	2.20809	6.22531	361	83	85	104	110.009	101.934	56.6325	230.385	2.28116	0.225565	2.29962	2.31261	-2.31094	13.4588	2.57061	1.02761	2.14911	2.44461	2.26726	2.24851	0.159714	0.706757	147.155	43.8232	158.813	163.939	-1.58478	4.1299	180.723
7	2.11684	0.222056	2.13136	2.12461	-4.45439	37.2467	2.42161	-0.282393	2.02361	2.23961	2.09196	2.17773	0.131903	0.189021	144.391	100.343	117.314	95	1.51763	3.53605	361	83	85.75	126	121.941	109.326	78.9779	229.955	2.14276	0.205001	2.15907	2.15061	-2.3281	13.631	2.41361	1.02761	2.04361	2.27761	2.13069	2.11471	0.143634	0.713937	137.205	50.5409	146.409	157.895	-1.06904	2.51164	180.723
7	2.00652	0.203546	2.02481	2.02361	-4.72898	40.8789	2.25061	-0.282393	1.91761	2.12461	1.98433	2.06362	0.123234	0.198108	146.167	97.8477	122.14	96	1.50823	3.5957	360	83	87	161	124.62	112.039	76.9141	229.536	1.98988	0.173791	1.99739	1.98561	-2.38326	15.0402	2.24861	1.02761	1.89111	2.11486	1.9807	1.96885	0.122332	0.720316	133.882	49.6978	141.335	156.25	-0.950016	2.30582	180.723
7	1.90308	0.194544	1.9191	1.91961	-4.35836	38.2982	2.13461	-0.282393	1.80461	2.02561	1.88256	1.95508	0.125746	0.206633	131.8	86.4832	105.474	92	1.95463	5.29329	361	83	86	117.75	114.897	105.556	62.1707	229.048	1.87949	0.156323	1.88269	1.88561	-1.92027	12.7038	2.12061	1.02761	1.79061	1.97961	1.87198	1.8628	0.11149	0.726112	142.105	46.045	151.662	163.043	-1.27217	3.11408	180.723
7	1.81203	0.139775	1.81548	1.81461	-0.177971	2.15187	2.04761	1.03761	1.70061	1.93861	1.80656	1.80102	0.119881	0.21466	118.927	73.8928	95.5484	91	2.60647	8.48473	361	83	85	102	106.697	100.315	46.539	228.497	1.79458	0.131744	1.79592	1.79961	-0.0730103	1.87278	2.04361	1.56461	1.69361	1.90811	1.78977	1.78493	0.112989	0.731454	149.53	40.4816	160.013	164.835	-1.70252	4.67443	180.723
7	1.68311	0.174309	1.69184	1.70061	-1.82192	12.4126	1.95261	0.302607	1.56461	1.81461	1.67163	1.6546	0.134843	0.222003	119.854	73.8208	97.4032	89	2.57499	8.46503	367	83	85	102	107.512	100.908	47.6217	227.954	1.70809	0.142471	1.71337	1.71561	-0.249625	2.10674	1.93461	1.33961	1.59461	1.83961	1.7021	1.69601	0.12073	0.736338	148.65	41.3556	158.66	168.539	-1.56045	4.1615	180.723
7	1.56458	0.173949	1.57173	1.56461	-1.98729	13.3122	1.83361	0.302607	1.45761	1.70061	1.55172	1.53157	0.129105	0.228715	127.329	84.5211	100.672	88	2.13128	6.03099	367	83	85	108.5	111.331	102.757	58.5457	227.451	1.59394	0.145925	1.59854	1.60161	-0.335835	2.46421	1.83361	1.15761	1.47111	1.71811	1.58716	1.58016	0.122792	0.740626	145.976	45.4942	156.402	170.455	-1.38571	3.46151	180.723
7	1.44701	0.181696	1.46061	1.45761	-2.7274	16.5708	1.71161	-0.0443927	1.35961	1.56461	1.42748	1.44157	0.119773	0.234807	152.047	105.822	128.708	91.5	1.28089	2.88917	367	83	84.5	185.5	126.556	111.521	87.1284	227.074	1.47427	0.163029	1.48579	1.47761	-2.18463	12.6548	1.69861	0.620607	1.38711	1.59461	1.46276	1.44657	0.117144	0.744294	134.504	54.482	142.38	163.939	-0.842103	1.96723	180.723
7	1.31855	0.269211	1.3672	1.35961	-4.03426	24.7142	1.57261	-1.05439	1.28161	1.45761	1.28799	1.38814	0.144556	0.240226	183.094	119.05	168.718	101	0.645677	1.60577	370	83	86	342.75	149.708	126.472	107.48	226.854	1.30476	0.304319	1.37783	1.38561	-3.07401	13.9594	1.55661	-0.222393	1.29761	1.46561	1.26613	1.45287	0.178225	0.747096	118.603	59.6951	121.486	148.515	-0.27793	1.26768	180.723
7	1.20811	0.354576	1.28683	1.28361	-4.04816	22.9475	1.46961	-1.90139	1.20961	1.36861	1.17764	1.40853	0.181772	0.245065	204.587	127.131	197.059	132	0.304201	1.22257	384	83	86	358	166.006	136.596	121.098	226.742	1.20665	0.320259	1.29038	1.31461	-2.60998	10.4564	1.45461	-0.222393	1.18361	1.39011	1.16173	1.33026	0.20411	0.749394	109.813	61.7901	109.618	113.957	-0.0316551	1.15598	180.723
7	1.12143	0.367996	1.208	1.20961	-3.93601	21.1101	1.37861	-1.90139	1.13261	1.28561	1.09567	1.40042	0.191085	0.249447	210.574	129.053	205.371	139	0.200443	1.15239	384	83	87.25	358	170.383	138.963	124.271	226.662	0.989795	0.532889	1.12886	1.16161	-2.61077	10.2187	1.37261	-1.36439	1.08111	1.27861	0.927757	-0.480999	0.352544	0.750596	107.943	62.6229	106.989	107.914	0.0163152	1.12444	180.723
7	1.0375	0.383636	1.13213	1.13861	-3.68642	18.4379	1.30661	-1.90139	1.04861	1.21561	1.01648	1.10967	0.203646	0.253387	224.186	128.605	222.333	256	0.0259588	1.1451	385	83	88.25	358	183.929	149.532	123.205	226.649	0.866562	0.565574	1.00781	1.10361	-2.20974	7.67342	1.28161	-1.36439	0.775607	1.16861	0.837153	-0.425002	0.401566	0.751176	100.313	61.4343	97.3079	58.5938	0.258996	1.22785	180.723
7	0.982373	0.361334	1.06442	1.06261	-3.92312	20.874	1.24061	-1.90139	0.979607	1.15161	0.96736	1.04124	0.185219	0.257032	218.844	131.567	214.636	146	0.153916	1.1157	385	83	89.75	358.25	178.039	145.409	127.39	226.61	0.806586	0.548347	0.949931	1.03161	-2.11162	7.36456	1.21361	-1.36439	0.647607	1.13661	0.7743	-0.492652	0.400728	0.751453	103.158	60.4584	100.652	102.74	0.0967893	1.19536	180.723
7	0.939137	0.286871	0.993842	0.992607	-4.23402	25.3712	1.17161	-1.37939	0.913607	1.07261	0.916075	1.04168	0.147247	0.260443	195.64	125.473	184.789	108.5	0.504869	1.40606	386	83	88	357	159.216	133.044	116.834	226.455	0.751823	0.516467	0.873094	0.938607	-2.11509	7.58844	1.16561	-1.36439	0.640857	1.07611	0.720769	-0.531262	0.373687	0.751455	112.745	59.3453	113.582	138.605	-0.181483	1.2263	180.723
7	0.82607	0.401146	0.916935	0.919607	-5.22127	40.2958	1.09961	-3.36239	0.835607	1.00061	0.816483	0.71421	0.198603	0.263271	206.848	122.322	197.941	151	0.360944	1.32254	386	86	93	357	172.142	144.974	114.604	226.357	0.67948	0.503972	0.803893	0.868607	-2.97505	13.4042	1.07461	-1.76139	0.639857	0.940107	0.70013	0.782451	0.324307	0.751095	103.466	55.5683	102.644	99.4468	0.0203039	1.22832	174.419
8	0.00705494	0.0724304	0.00710824	0.0105926	0.608084	6.14066	0.390593	-0.183407	-0.0204074	0.0335926	0.0276548	0.0282928	0.0493426	0.000634524	282.4	9.57079	282.963	284	-0.419272	2.53837	299	261	275.25	291	282.241	282.08	7.93143	270.479	0.311259	0.0545553	0.318343	0.329593	-1.17364	4.0618	0.390593	0.147593	0.281593	0.349593	0.305594	0.298573	0.0417037	0.321792	53.1764	1.83213	53.038	52.8169	0.560792	2.75603	57.4713
8	-0.00345156	0.0769726	-0.0029427	0.00459264	0.454455	5.24683	0.390593	-0.197407	-0.0464074	0.0315926	0.0309783	0.0334209	0.0555825	0.000614094	283.294	9.36638	283.5	284	-0.209374	2.45114	302	261	276	291	283.143	282.991	7.92388	270.543	0.30045	0.0616838	0.308296	0.322593	-0.972566	3.22997	0.390593	0.147593	0.270093	0.338593	0.292972	0.283877	0.048302	0.321686	53.0052	1.76857	52.9381	52.8169	0.350681	2.60177	57.4713
8	0.00498864	0.0755532	0.00599624	0.0105926	0.411703	5.65747	0.390593	-0.197407	-0.0244074	0.0355926	0.031179	0.0336997	0.0527437	0.000635966	286.324	10.0475	286.577	289.5	-0.397965	2.6032	303	261	277	292	286.151	285.976	8.38408	270.622	0.310135	0.0588559	0.319444	0.329593	-1.31132	4.22345	0.390593	0.147593	0.284843	0.344593	0.303258	0.294461	0.0432555	0.321628	52.452	1.87132	52.372	51.8136	0.553061	2.83548	57.4713
8	-0.00542186	0.0722252	-0.0056103	0.00259264	0.593969	5.86369	0.370593	-0.197407	-0.0404074	0.0275926	0.0296189	0.0443223	0.0515996	0.000605677	289.333	8.60838	289.76	292	-0.440737	2.21968	303	272	282	295.5	289.208	289.082	6.9697	270.715	0.297916	0.0564477	0.304977	0.316593	-0.950113	2.82886	0.370593	0.155593	0.267593	0.335593	0.291811	0.284677	0.0457976	0.321509	51.8885	1.56608	51.7898	51.3699	0.529365	2.25829	55.1471
8	-0.00276886	0.0730223	-0.0024591	0.00859264	0.511213	5.67282	0.370593	-0.197407	-0.0404074	0.0295926	0.0305327	0.0333935	0.0525218	0.000588804	287.636	9.8673	288.08	290	-0.376815	2.36083	303	264	280.25	295.5	287.471	287.303	8.39669	270.8	0.300446	0.0576085	0.308516	0.325593	-0.994882	2.79596	0.370593	0.155593	0.267593	0.341593	0.294096	0.286641	0.0474343	0.321404	52.2096	1.81808	52.0988	51.7241	0.505492	2.5623	56.8182
8	-0.00478036	0.0723909	-0.00531043	0.00459264	0.630334	5.68307	0.370593	-0.154407	-0.0344074	0.0255926	0.0289146	0.0342232	0.0517371	0.000561959	283.735	12.0863	284.692	283.5	-0.435611	2.41729	303	258	277	294	283.482	283.225	9.73529	270.865	0.299821	0.0526705	0.305815	0.322593	-0.844649	2.26946	0.370593	0.198593	0.268093	0.340093	0.294737	0.289077	0.0438008	0.321296	52.9614	2.30576	52.7299	52.9102	0.593921	2.61387	58.1395
8	-0.00613936	0.0725654	-0.00690736	0.00459264	0.606764	5.48165	0.353593	-0.154407	-0.0444074	0.0255926	0.0288223	0.0301801	0.0525572	0.000528452	282.5	11.6444	283.385	283	-0.450432	2.33367	299	258	276	292	282.264	282.025	9.29412	270.923	0.295535	0.0531844	0.301259	0.318593	-0.772489	2.00405	0.353593	0.198593	0.245843	0.335593	0.290324	0.284592	0.0457894	0.321167	53.1869	2.23963	52.9738	53.0035	0.591446	2.50942	58.1395
8	-0.000675163	0.0714426	-0.000907896	0.00659264	0.61201	5.87549	0.353593	-0.154407	-0.0264074	0.0255926	0.0254937	0.0222476	0.0492587	0.000522434	283.714	11.9277	284.63	285	-0.503768	2.54879	305	258	277.25	292.5	283.467	283.216	9.41224	270.987	0.301676	0.0501229	0.307807	0.324593	-0.945475	2.25595	0.353593	0.200593	0.264093	0.338593	0.297089	0.291981	0.041662	0.32107	52.9632	2.2819	52.7408	52.6316	0.665663	2.72258	58.1395
8	-0.00683916	0.0707998	-0.00807416	0.00259264	0.698235	5.85595	0.353593	-0.154407	-0.0444074	0.0215926	0.024986	0.0226635	0.0501733	0.000485626	284.824	11.6058	286	287	-0.67455	2.86561	305	258	278	292	284.589	284.351	9.13841	271.056	0.296164	0.0511551	0.301037	0.316593	-0.767182	1.91459	0.353593	0.200593	0.233843	0.331093	0.291391	0.286182	0.0441306	0.320945	52.7518	2.21717	52.4803	52.2654	0.846862	3.12617	58.1395
8	0.00414744	0.0655105	0.00306397	0.00659264	0.942322	7.22835	0.353593	-0.137407	-0.0184074	0.0255926	0.022113	0.0207067	0.0429475	0.000503935	285.912	8.99955	286.192	287	-0.244734	2.74412	305	266	280	292	285.773	285.634	7.21107	271.13	0.30585	0.0453524	0.313037	0.322593	-1.15815	2.84653	0.353593	0.211593	0.301593	0.339593	0.302111	0.297881	0.0354041	0.32087	52.5147	1.66973	52.4327	52.2654	0.402142	2.84831	56.391
8	-0.00260076	0.0665386	-0.0044695	0.00259264	0.951917	6.84423	0.366593	-0.141407	-0.0324074	0.0215926	0.0232265	0.0245443	0.0455316	0.000488411	284.618	8.47104	284.538	284	0.0612864	2.68102	305	266	278	291	284.495	284.373	6.80796	271.198	0.298821	0.0483091	0.303926	0.316593	-0.810707	2.37408	0.366593	0.190593	0.260843	0.331593	0.294587	0.28991	0.0395151	0.32076	52.7476	1.57046	52.7379	52.8169	0.0843453	2.64704	56.391
8	0.00553894	0.0613622	0.00285784	0.00259264	1.30833	8.58764	0.366593	-0.141407	-0.0184074	0.0235926	0.0201256	0.0246514	0.0397769	0.000513664	282.765	7.32393	283.231	283.5	-0.404949	2.24905	293	266	277	289	282.672	282.579	5.93772	271.256	0.306021	0.0424114	0.312482	0.316593	-1.18877	3.68419	0.366593	0.190593	0.293843	0.333093	0.302745	0.298984	0.0317469	0.320686	53.0826	1.39077	52.9793	52.9102	0.490491	2.37888	56.391
8	-0.00312686	0.0664292	-0.00502163	-0.00140736	0.981575	6.97078	0.366593	-0.146407	-0.0304074	0.0215926	0.0224372	0.028809	0.0449414	0.000495461	281.343	7.1123	281.704	283	-0.40812	2.33937	292	266	275.5	286.5	281.255	281.166	5.89388	271.306	0.295982	0.0475865	0.301664	0.310593	-0.876448	2.68749	0.366593	0.190593	0.267093	0.330593	0.291786	0.287088	0.0380926	0.320562	53.3492	1.36403	53.2634	53.0035	0.497073	2.44169	56.391
8	0.000672537	0.0634214	-0.00106176	-0.00140736	1.12214	7.94533	0.366593	-0.146407	-0.0204074	0.0215926	0.0196795	0.026574	0.0411096	0.000496347	282.286	7.28242	282.926	284	-0.600849	2.22852	292	267	275.5	287.75	282.193	282.1	6.02449	271.361	0.298787	0.0450922	0.304771	0.314593	-1.04021	3.19791	0.366593	0.190593	0.285593	0.326593	0.295008	0.290704	0.0346744	0.320454	53.1726	1.39422	53.0351	52.8169	0.667285	2.30605	56.1798
8	-0.00984646	0.0948381	-0.011958	-0.00740736	1.97929	30.7123	1.56859	-0.865407	-0.0574074	0.0375926	0.0375811	0.0734795	0.0651736	0.00031442	251.868	58.611	267.214	266.5	-1.86672	5.62446	336	84	252	283	241.528	225.527	38.1482	270.773	0.309259	0.0886425	0.305489	0.302593	1.53555	8.57185	0.673593	0.153593	0.268593	0.355093	0.298084	0.287232	0.0603248	0.320782	66.5108	31.9803	56.3149	56.2854	2.64524	8.63271	178.571
8	-0.00809136	0.115566	-0.0121227	-0.00540736	3.29191	69.3201	2.64059	-1.25141	-0.0614074	0.0355926	0.0362755	0.0522496	0.0686329	0.000272391	237.95	71.3525	247.9	261	-0.978027	2.96894	357	84	234.5	278	223.52	204.399	54.4725	270.609	0.338568	0.220086	0.315722	0.314593	0.901541	6.7298	1.02759	-0.261407	0.273093	0.360843	0.326909	0.367579	0.122407	0.320871	73.386	37.1993	63.1763	57.4713	1.78385	4.79541	178.571
8	-0.00740906	0.117025	-0.011171	-0.00140736	3.10045	66.2165	2.64059	-1.25141	-0.0654074	0.0355926	0.0389531	0.0415155	0.070404	0.000233984	238.171	70.2467	248.194	263	-1.0174	3.08325	357	84	235.25	273	224.112	205.328	53.2707	270.446	0.341426	0.21723	0.320186	0.319593	0.875022	6.86591	1.02759	-0.261407	0.279593	0.359593	0.330056	0.370489	0.119714	0.320974	73.0539	36.7776	63.0094	57.0342	1.82656	4.95615	178.571
8	0.00520574	0.120823	0.00266064	0.00859264	2.48846	58.6245	2.64059	-1.25141	-0.0464074	0.0455926	0.03899	0.034375	0.0706958	0.000258843	229.419	75.7371	236.576	263	-0.701511	2.25622	357	84	163	275.25	213.475	193.957	63.6485	270.241	0.350274	0.210547	0.331151	0.338593	0.803174	7.25433	1.02759	-0.261407	0.281593	0.366593	0.340612	0.384112	0.11255	0.32112	77.3366	38.8855	68.6448	57.0342	1.4284	3.63573	178.571
8	-0.00528336	0.133993	-0.00514403	0.000592637	-1.95434	80.2164	2.64059	-2.36041	-0.0494074	0.0355926	0.0356292	0.0365948	0.0707524	0.000231132	241.439	72.2793	249.484	265	-0.882635	2.78383	357	89	233.25	276.5	227.29	209.126	56.5556	270.097	0.345855	0.224142	0.329561	0.332593	0.665175	6.14182	1.02759	-0.261407	0.281593	0.355593	0.315273	-29.6471	0.126753	0.321244	71.7271	34.4634	63.3144	56.6038	1.67423	4.47945	168.539
8	0.0133898	0.125043	0.012737	0.0105926	-5.99886	91.856	0.661593	-2.36041	-0.0244074	0.0485926	0.030643	0.028006	0.0613467	0.000296925	255.158	65.7836	263.786	267	-1.06023	3.79176	358	92	254	286	243.879	228.444	44.8726	270.022	0.323003	0.121018	0.330765	0.339593	-0.68659	5.99809	0.661593	-0.0264074	0.286093	0.358593	0.279003	-1.94031	0.0753412	0.321253	65.6617	29.1476	57.6387	56.1798	2.23451	6.99537	163.043
8	0.00887984	0.123673	0.00657917	0.00259264	-6.04298	94.7753	0.661593	-2.36041	-0.0284074	0.0455926	0.0288604	0.0384586	0.0607717	0.00033984	254.487	64.5514	262.586	269	-1.068	3.92937	358	92	255.5	277.25	243.597	228.641	43.378	269.945	0.316193	0.119377	0.321426	0.318593	-0.531048	6.02753	0.661593	-0.0264074	0.284593	0.353593	0.274109	-2.79589	0.07337	0.321227	65.6052	28.7225	57.8393	55.7621	2.28157	7.23493	163.043
8	0.0119658	0.119047	0.0096321	0.00659264	-6.89456	111.191	0.661593	-2.36041	-0.0204074	0.0375926	0.024757	0.0292608	0.0532456	0.00039797	268.333	51.9269	272.321	271.5	-1.45609	6.97886	358	92	262	281	261.458	251.075	28.2037	269.937	0.323728	0.121757	0.330556	0.337593	-0.713716	6.19005	0.661593	-0.0264074	0.298593	0.354093	0.278353	-1.35169	0.0715763	0.32124	59.7431	22.2828	55.203	55.2488	3.56407	15.7061	163.043
8	0.00574104	0.0929197	0.0037641	0.00259264	-4.07554	83.7881	0.537593	-1.88541	-0.0244074	0.0315926	0.0258908	0.0333659	0.0507471	0.000424685	271.229	25.8333	270.741	272	-0.231046	10.5473	358	174	262.5	276.5	269.955	268.541	13.1804	269.943	0.307287	0.0871238	0.322021	0.328093	-2.1631	8.61975	0.444593	-0.0264074	0.291093	0.353593	0.285297	0.417046	0.0555957	0.32117	55.8573	6.26191	55.4388	55.1471	2.96434	17.6526	86.2069
8	0.00575464	0.0680705	0.00152424	-0.00140736	0.0290108	22.3601	0.444593	-0.980407	-0.0244074	0.0275926	0.0234649	0.0602374	0.0430561	0.000451335	267.108	10.793	267.556	269	-0.394312	2.48872	286	241	259.5	274	266.893	266.676	8.84441	269.929	0.322329	0.0444733	0.3247	0.323593	-0.414262	4.87834	0.444593	0.200593	0.304593	0.345593	0.319088	0.315492	0.031	0.321176	56.248	2.31667	56.1004	55.7621	0.557182	2.6828	62.2407
8	-0.00444816	0.0711618	-0.00819203	-0.00940736	0.114453	18.3787	0.444593	-0.980407	-0.0404074	0.0235926	0.028752	0.0720549	0.0478911	0.000426837	266.361	10.9887	266.5	268.5	-0.262211	2.29293	286	241	257	273.5	266.139	265.915	9.24537	269.911	0.315187	0.0483979	0.316185	0.320593	-0.0938705	3.64044	0.444593	0.200593	0.277093	0.342593	0.311398	0.307374	0.0369145	0.321146	56.4091	2.35958	56.3341	55.8661	0.414595	2.43553	62.2407
8	-0.00409136	0.0664867	-0.0085251	-0.00740736	1.30909	7.86305	0.372593	-0.172407	-0.0404074	0.0215926	0.0255522	0.0371099	0.0457216	0.000404246	267.861	11.9479	267.893	271.5	-0.166855	2.36661	291	241	258	274	267.6	267.338	9.8287	269.901	0.312863	0.0428166	0.316815	0.320593	-0.810866	3.21928	0.372593	0.200593	0.277093	0.342593	0.309712	0.306214	0.0342586	0.321105	56.1088	2.53118	56.0468	55.2488	0.345297	2.47753	62.2407
8	-0.00575296	0.0845929	-0.0101852	-0.00740736	1.68763	61.5123	2.01659	-1.00541	-0.0464074	0.0235926	0.02896	0.0395993	0.0517985	0.00037346	261.865	49.0165	269.704	272	-1.38621	6.28642	365	116	258	277.75	255.937	247.799	28.2367	269.861	0.354119	0.290867	0.315843	0.319593	5.05557	29.7087	2.01659	0.0435926	0.275593	0.349593	0.302494	0.245655	0.108332	0.32127	60.5329	18.829	55.6762	55.1471	2.80568	10.1284	129.31
8	-0.00283246	0.111729	-0.0046263	0.000592637	-2.4303	91.7505	2.01659	-2.08541	-0.0514074	0.0315926	0.0309555	0.0260884	0.060137	0.000357431	257.342	68.1934	266.536	273	-1.011	3.69529	366	94	261	284	245.352	229.083	46.4945	269.798	0.396208	0.402812	0.317075	0.331593	3.32196	13.7321	2.01659	0.0195926	0.272093	0.360343	0.287184	0.170304	0.200252	0.321644	65.4785	29.5901	57.2169	54.9451	2.12158	6.38167	159.574
8	-0.0123223	0.074032	-0.0177259	-0.0184074	1.07401	5.77034	0.403593	-0.195407	-0.0634074	0.0315926	0.0371018	0.290042	0.0559728	0.000333273	279.735	14.2346	280.231	282	-0.234084	2.45814	306	252	270	289	279.38	279.021	11.4291	269.57	0.301593	0.0576143	0.300037	0.289593	0.188802	2.06604	0.403593	0.190593	0.254093	0.336593	0.296222	0.290858	0.0483429	0.322548	53.7593	2.78281	53.5809	53.1915	0.441602	2.53099	59.5238
8	-0.0114592	0.0728676	-0.0163299	-0.0134074	1.07329	6.06488	0.399593	-0.195407	-0.0634074	0.0275926	0.0344874	0.126123	0.0543129	0.000274311	274.944	12.3125	275.25	273	-0.0627756	2.26511	300	252	267.5	285	274.675	274.406	10.2747	269.597	0.302079	0.0532289	0.301926	0.295593	-0.0486441	2.11524	0.399593	0.190593	0.257093	0.339093	0.297368	0.292526	0.044824	0.322446	54.6636	2.46388	54.5466	54.9458	0.230899	2.32565	59.5238
8	-0.00240266	0.0800109	-0.010098	-0.00740736	1.09174	5.42754	0.492593	-0.195407	-0.0594074	0.0335926	0.0353072	0.0747347	0.0592532	0.000260926	271.222	11.1614	270.607	271	0.487745	2.99835	300	252	263.5	278.5	271.001	270.783	8.45062	269.605	0.30916	0.0621774	0.305444	0.316593	0.590302	3.69776	0.492593	0.190593	0.257093	0.339093	0.303234	0.297404	0.0477107	0.322379	55.3949	2.24481	55.4653	55.3506	-0.278292	2.78966	59.5238
8	0.0106087	0.0803072	0.00518077	0.00459264	0.88404	5.80825	0.492593	-0.470407	-0.0344074	0.0435926	0.0334965	0.0512948	0.0581799	0.000312665	257.421	34.5908	265.107	266.5	-3.56084	15.6711	283	97	257	271	253.857	248.015	17.8006	269.544	0.323875	0.0610276	0.324627	0.322593	0.157481	3.41884	0.492593	0.190593	0.291093	0.364343	0.318106	0.312095	0.0455713	0.322387	60.4802	17.4578	56.6128	56.2854	4.63011	24.3296	154.639
8	0.00952664	0.0823985	0.00286317	0.00459264	0.922736	5.5121	0.492593	-0.470407	-0.0444074	0.0455926	0.0364962	0.0499067	0.0607846	0.000358735	253.846	33.525	260.966	262	-3.51437	15.677	280	97	252.5	271	250.491	245.048	17.8698	269.466	0.321668	0.0602045	0.320326	0.322593	0.368014	3.20472	0.492593	0.221593	0.286593	0.362093	0.316203	0.310749	0.0461175	0.322383	61.2126	17.0811	57.534	57.2519	4.68726	25.0034	154.639
8	0.00137024	0.0954443	-0.0055219	-0.00940736	2.06576	67.3264	2.53759	-1.06941	-0.0534074	0.0435926	0.0394458	0.0910932	0.0647728	0.000363793	258.526	47.8775	264.071	264	-1.50471	6.99435	364	97	249	275	252.6	244.023	28.205	269.411	0.3759	0.366277	0.313006	0.316593	5.4718	32.7907	2.53759	0.128593	0.268843	0.363343	0.324965	0.303657	0.139294	0.322651	61.4697	20.5115	56.9252	56.8182	3.33271	14.1068	154.639
8	0.0341323	0.178654	-0.00166723	-0.00940736	2.3708	16.8803	2.53759	-1.06941	-0.0654074	0.0585926	0.0550524	0.167633	0.115284	0.000532636	262.027	54.1933	268.741	266	-1.13292	5.15	364	97	246.75	291.25	254.826	244.86	36.0234	269.374	0.404014	0.389727	0.317521	0.310593	4.55604	25.075	2.53759	0.128593	0.256593	0.382593	0.337467	0.30568	0.189078	0.323058	61.2594	21.5563	56.0838	56.391	2.97819	12.068	154.639
8	0.00296134	0.190689	-0.0345486	-0.0364074	2.25451	14.483	2.53759	-1.06941	-0.108407	0.0415926	0.0709487	-2.72424	0.126057	0.000544779	277.229	42.305	279.63	287	-1.22632	7.09992	364	125	258.5	293.5	273.33	268.191	27.5412	269.414	0.375454	0.41111	0.287414	0.283593	4.28188	22.6406	2.53759	0.128593	0.213093	0.328093	0.295405	0.257622	0.210332	0.32332	55.9302	13.2001	53.8356	52.2648	3.56739	17.4848	120
8	-0.00530456	0.190659	-0.0449991	-0.0514074	2.36571	14.8768	2.53759	-1.06941	-0.111407	0.0215926	0.0777607	-0.222338	0.124779	0.000515532	286.059	40.2356	288.885	290	-2.04951	10.4152	364	125	282	295	282.346	277.037	19.8028	269.497	0.371307	0.418277	0.278778	0.277593	4.21451	21.9378	2.53759	0.128593	0.199593	0.302593	0.288647	0.251113	0.218	0.323559	54.1443	13.2484	51.951	51.7241	4.03229	19.8625	120
8	-0.00472926	0.184113	-0.0456202	-0.0534074	2.4187	12.4111	2.38259	-0.224407	-0.108407	0.0125926	0.0710257	-0.303006	0.120556	0.000489308	280.441	20.3473	283.731	285.5	-3.6518	18.6868	301	180	274	291	279.553	278.436	11.5727	269.552	0.30545	0.167358	0.271222	0.277593	2.24893	8.17875	0.907593	0.130593	0.207843	0.321093	0.275204	0.252928	0.103396	0.323469	53.8723	5.54177	52.8992	52.5409	4.58739	24.9789	83.3333
8	-0.0422314	0.0809457	-0.0424427	-0.0404074	0.518741	4.97934	0.380593	-0.224407	-0.0884074	0.00459264	0.0418855	0.120052	0.0614367	0.000275705	281.743	9.76592	282.037	282	-0.222891	2.58374	301	259	274.5	288.75	281.577	281.411	7.86449	269.613	0.274815	0.0688149	0.280164	0.281593	-0.582412	2.54834	0.380593	0.130593	0.242093	0.334593	0.264862	0.253108	0.0531296	0.323226	53.3028	1.86691	53.2105	53.1915	0.383404	2.73321	57.9151
8	-0.00619006	0.0637377	-0.0098323	-0.00540736	1.38673	8.71985	0.380593	-0.166407	-0.0464074	0.0215926	0.0247573	0.0335365	0.044399	0.000243376	278.029	8.92612	277.963	279	-0.00189649	2.42402	297	259	272.25	283.75	277.889	277.75	7.17061	269.655	0.311537	0.0437362	0.314914	0.318593	-0.807061	3.51298	0.380593	0.180593	0.278593	0.343593	0.30821	0.304454	0.035784	0.323167	54.0054	1.73766	53.9903	53.7634	0.136943	2.44019	57.9151
8	0.00733634	0.0562738	0.00157304	0.000592637	2.2491	12.5395	0.388593	-0.106407	-0.0244074	0.0275926	0.0200159	0.0301316	0.037352	0.000278841	276.886	7.35556	276.815	279	-0.118568	1.85046	289	264	269.75	282	276.791	276.695	6.30204	269.691	0.325648	0.0338509	0.326628	0.331593	-0.274636	2.18168	0.388593	0.258593	0.296093	0.346593	0.32389	0.322086	0.0276574	0.32318	54.2113	1.44586	54.2101	53.7634	0.183412	1.84532	56.8182
8	0.0380766	0.129565	0.0126413	0.00459264	2.83721	13.3698	0.897593	-0.137407	-0.0204074	0.0415926	0.0279903	0.0280016	0.0801172	0.00046783	275.6	10.8471	276.37	277	-2.29458	11.74	294	228	269.5	281.75	275.378	275.14	7.14286	269.72	0.353232	0.116345	0.331664	0.336593	3.13499	14.7567	0.897593	0.215593	0.304593	0.361093	0.340638	0.331406	0.0635895	0.32333	54.5176	2.38911	54.294	54.1516	2.97047	15.3074	65.7895
8	-0.000514663	0.0662818	-0.0032643	-0.00340736	0.00683542	21.9443	0.374593	-1.02241	-0.0284074	0.0235926	0.0225172	0.035466	0.042836	0.000184813	266.639	35.165	274.571	277	-3.48474	15.5159	295	103	269.5	281.5	263.146	257.487	19.2284	270.632	0.305268	0.0403368	0.310815	0.318593	-0.853917	3.12424	0.374593	0.205593	0.283593	0.333593	0.302411	0.299261	0.0320979	0.319874	58.2553	16.189	54.677	54.1523	4.72002	25.2902	145.631
8	0.00149654	0.0669309	-0.00123243	-0.00340736	0.0336513	21.5145	0.357593	-1.02241	-0.0264074	0.0235926	0.0223081	0.0336801	0.0429929	0.000191372	266.027	34.4194	274.111	275	-3.57024	16.1519	290	103	263.75	281.25	262.665	257.208	18.6092	270.609	0.307935	0.0399102	0.314557	0.322593	-1.07246	3.32565	0.357593	0.205593	0.291593	0.335593	0.305112	0.301949	0.031428	0.319815	58.3185	15.9315	54.759	54.5455	4.80326	26.1179	145.631
8	-0.00385556	0.0676592	-0.00503803	-0.00540736	0.902249	7.1614	0.357593	-0.206407	-0.0284074	0.0215926	0.0233655	0.0445628	0.0449166	0.000171137	273.25	12.0104	274.786	275	-1.20008	4.36648	290	239	269	281.5	272.983	272.706	8.93056	270.623	0.300566	0.0471183	0.309296	0.314593	-1.29806	3.98856	0.357593	0.163593	0.288593	0.330593	0.296275	0.291136	0.034954	0.319718	55.0042	2.56551	54.6215	54.5455	1.46423	5.16215	62.7615
8	-0.00454066	0.0704899	-0.00625256	-0.00740736	0.842724	6.33399	0.401593	-0.206407	-0.0364074	0.0295926	0.0280941	0.0810176	0.0492734	0.000147578	273.028	12.5391	274.143	275	-0.875371	3.91128	295	239	266.5	282	272.739	272.442	9.46914	270.635	0.297539	0.0500921	0.303296	0.304593	-0.734646	3.42644	0.401593	0.163593	0.281093	0.328843	0.292883	0.287554	0.0372053	0.319607	55.0576	2.65167	54.7534	54.5455	1.1793	4.61863	62.7615
8	0.00307254	0.0715188	0.000522637	-0.00540736	0.933235	6.67709	0.448593	-0.206407	-0.0304074	0.0345926	0.0275936	0.0726468	0.0497295	0.000162203	274.139	14.8076	275.214	275.5	-0.914875	4.69699	305	229	266.5	283	273.735	273.314	10.7901	270.652	0.306295	0.0555547	0.308296	0.304593	-0.135142	4.21962	0.448593	0.163593	0.285593	0.335593	0.300974	0.295019	0.0379649	0.319541	54.8819	3.15786	54.5473	54.4466	1.39249	5.88254	65.5022
8	-0.00662546	0.0770337	-0.00779896	-0.00940736	0.678896	5.56021	0.448593	-0.206407	-0.0404074	0.0315926	0.0320423	0.118509	0.0547569	0.000128265	276.286	18.9684	276.778	279	-0.322638	3.28644	318	229	264.5	285.75	275.64	274.979	14.3592	270.68	0.297565	0.0628606	0.298485	0.301593	-0.162078	3.53775	0.448593	0.161593	0.282593	0.325593	0.290478	0.282554	0.0428102	0.319431	54.5496	3.88889	54.2733	53.7634	0.773657	3.79759	65.5022
8	0.00668594	0.0743571	0.00499024	0.000592637	0.687347	7.03338	0.481593	-0.540407	-0.0304074	0.0415926	0.0319715	0.0793083	0.0530398	0.000161053	278.4	32.2081	280.889	282	-1.1847	7.87054	361	157	264.5	293	276.305	273.788	21.04	270.719	0.308065	0.0849765	0.314485	0.304593	-1.32914	7.36843	0.481593	-0.0134074	0.286593	0.353593	0.284328	0.876306	0.0541358	0.319374	54.7869	8.44669	53.5359	53.1915	3.27168	16.7673	95.5414
8	0.00492044	0.0602502	-0.00348363	-0.00740736	2.29751	11.8147	0.415593	-0.111407	-0.0324074	0.0255926	0.0248782	0.113787	0.0412076	0.000181606	265.27	21.022	270.111	272	-1.67045	4.95691	289	208	259.5	278.25	264.376	263.39	14.6224	270.01	0.334119	0.0320175	0.334021	0.333593	0.107781	3.27602	0.415593	0.260593	0.316593	0.349593	0.332617	0.331102	0.0238698	0.318357	56.9497	5.25443	55.5762	55.1471	1.93611	5.68246	72.1154
8	-0.00807336	0.0686848	-0.0126356	-0.0154074	1.42045	8.44982	0.415593	-0.172407	-0.0444074	0.0215926	0.031734	0.575447	0.0478664	0.000140331	255.553	24.0267	258.036	263.5	-0.571407	2.02453	285	208	234	275	254.406	253.215	20.4072	269.938	0.322413	0.0439981	0.325282	0.331593	-0.410793	2.86362	0.415593	0.219593	0.294843	0.347593	0.319309	0.316009	0.034426	0.318377	59.2383	5.93913	58.3965	56.9262	0.772935	2.30522	72.1154
8	-0.00423716	0.0669734	-0.0087783	-0.0114074	1.47358	9.16139	0.395593	-0.172407	-0.0364074	0.0195926	0.0272013	0.153173	0.0448236	0.000118444	260.579	30.0096	261.214	265	-0.166603	1.91327	313	208	233	284	258.859	257.109	25.5928	269.891	0.326208	0.0398191	0.331627	0.333593	-0.968979	3.63381	0.395593	0.219593	0.313593	0.349093	0.323589	0.320684	0.0289744	0.318416	58.341	6.96666	57.8063	56.6038	0.456134	2.00568	72.1154
8	-0.00820606	0.0674634	-0.0127944	-0.0154074	1.45508	8.76443	0.395593	-0.172407	-0.0404074	0.0195926	0.0291338	0.400879	0.045892	7.68213e-05	263.784	33.0186	265.037	265	-0.206076	1.65039	313	208	232.25	292	261.72	259.617	28.8517	269.86	0.322435	0.0408475	0.327235	0.330593	-0.831748	3.18025	0.395593	0.219593	0.312593	0.345593	0.319677	0.316657	0.0301634	0.318436	57.7774	7.52975	57.1123	56.6038	0.43623	1.80774	72.1154
8	-0.00909826	0.0667517	-0.0137616	-0.0134074	1.48935	9.02921	0.395593	-0.172407	-0.0404074	0.0155926	0.0273892	0.226145	0.0446499	3.09459e-05	273.6	27.3745	275.556	282	-0.586899	2.15793	313	218	253.5	294.5	272.206	270.752	22.6514	269.879	0.323204	0.04261	0.327807	0.331593	-0.818634	2.8974	0.395593	0.219593	0.300093	0.351593	0.320212	0.316939	0.0330525	0.31846	55.4013	5.95771	54.7483	53.1915	0.823602	2.41658	68.8073
8	0.00526924	0.0590218	-0.0035431	-0.00540736	2.41453	12.4922	0.386593	-0.113407	-0.0284074	0.0195926	0.0218728	0.0918129	0.0390635	5.71373e-05	287.176	12.5661	286.923	287	0.141946	2.4773	313	265	279	295	286.91	286.645	9.83391	269.966	0.339478	0.0281788	0.341741	0.345593	-0.694694	3.49867	0.386593	0.258593	0.325093	0.355093	0.338286	0.337031	0.0218449	0.318565	52.3296	2.28502	52.3201	52.2648	0.0436481	2.41844	56.6038
8	0.00277834	0.0601112	-0.0052515	-0.00740736	2.27949	11.9022	0.395593	-0.113407	-0.0324074	0.0215926	0.0238547	0.106623	0.0405136	7.07433e-05	285.294	9.47894	285.577	287	-0.155046	2.72828	307	266	279	291	285.141	284.986	7.59516	270.042	0.33805	0.0316733	0.340037	0.345593	-0.495001	2.86261	0.395593	0.258593	0.319093	0.355093	0.336548	0.334982	0.0250204	0.318663	52.6341	1.76245	52.5468	52.2648	0.317637	2.69967	56.391
8	-0.00310196	0.0537867	-0.00997963	-0.0114074	2.26919	11.8942	0.347593	-0.125407	-0.0324074	0.0105926	0.0209684	0.0749269	0.0354041	5.87992e-05	281.4	13.0884	281.444	284	0.218094	3.6244	319	253	273	289	281.105	280.811	10.3657	273.681	0.29437	0.026754	0.295021	0.295593	-0.205643	2.48518	0.347593	0.238593	0.273593	0.311593	0.293164	0.291933	0.0210247	0.315375	53.4166	2.47894	53.3403	52.8169	0.113248	3.28841	59.2885
8	0.00112094	0.0529753	-0.00597216	-0.00740736	2.34392	12.336	0.347593	-0.125407	-0.0284074	0.0125926	0.0191335	0.0515706	0.0345052	6.41099e-05	285.235	15.2972	285.269	286.5	-0.0579099	2.57231	319	253	273	294	284.835	284.433	12.1626	273.738	0.298935	0.0270326	0.299778	0.300593	-0.258564	2.44332	0.347593	0.238593	0.284593	0.318093	0.29772	0.296476	0.0214759	0.315293	52.7365	2.85556	52.6438	52.3562	0.30316	2.61284	59.2885
8	0.00262324	0.0556185	-0.00385936	-0.00540736	2.03886	10.6198	0.353593	-0.125407	-0.0284074	0.0215926	0.0215482	0.0569634	0.0377376	7.69055e-05	290.382	14.5644	291.462	293	-0.575347	3.05368	319	253	284	301	290.02	289.649	11.4325	273.822	0.301078	0.0307077	0.301815	0.302593	-0.183083	2.21778	0.353593	0.242593	0.284093	0.323093	0.299525	0.29794	0.0244147	0.315222	51.7868	2.6912	51.5164	51.1951	0.837989	3.47371	59.2885
8	0.00418274	0.0543635	-0.00293736	-0.00540736	2.17911	11.3046	0.353593	-0.104407	-0.0264074	0.0235926	0.0211164	0.0613544	0.0368719	9.74347e-05	293.545	11.147	294.04	294	-0.185352	2.85749	319	270	285.5	301.25	293.339	293.131	8.70523	273.92	0.303946	0.0284987	0.305516	0.305593	-0.373053	2.87595	0.353593	0.242593	0.289593	0.318593	0.302605	0.301216	0.0214498	0.315166	51.1716	1.96422	51.0399	51.0204	0.386668	2.90234	55.5556
8	0.00546304	0.0548712	-0.00133603	-0.00340736	2.1069	11.0463	0.353593	-0.104407	-0.0284074	0.0255926	0.0215461	0.0514713	0.0374533	0.000124263	290.818	11.9307	291.64	294	-0.441409	2.29613	309	264	283.25	299.5	290.578	290.334	9.95592	274.005	0.305769	0.0294942	0.307785	0.305593	-0.426437	2.67657	0.353593	0.242593	0.289593	0.329593	0.304336	0.302848	0.0226471	0.315119	51.6646	2.16405	51.4744	51.0204	0.578758	2.47935	56.8182
8	0.00162434	0.0558814	-0.00526816	-0.00740736	2.04734	10.5444	0.353593	-0.108407	-0.0324074	0.0255926	0.0234671	0.0582178	0.0388643	0.000131763	285.735	10.9387	285.692	285	-0.0119546	2.1632	305	264	280	295	285.532	285.328	9.02941	274.063	0.300964	0.0304892	0.301963	0.302593	-0.154784	2.28803	0.353593	0.242593	0.280593	0.323593	0.299434	0.297876	0.0242824	0.315048	52.5711	2.0185	52.5408	52.6322	0.144366	2.19683	56.8182
8	-0.00403866	0.0537467	-0.0119408	-0.0134074	2.32214	11.841	0.347593	-0.113407	-0.0364074	0.0125926	0.0230027	0.0767155	0.03657	0.000110911	282.882	9.48289	283.231	283	-0.198695	2.16999	299	264	276	289	282.727	282.571	7.65398	274.107	0.29485	0.0267024	0.294704	0.295593	0.0227529	2.22023	0.347593	0.246593	0.274593	0.310593	0.293669	0.292483	0.0220784	0.314947	53.0839	1.79463	52.9903	53.0035	0.312477	2.25469	56.8182
8	0.000450537	0.0540936	-0.00749603	-0.00740736	2.31987	11.7835	0.347593	-0.113407	-0.0344074	0.0175926	0.0217844	0.0503539	0.0366491	0.000112609	283.429	9.04331	284.185	283	-0.495517	2.46126	296	264	279.25	291.25	283.287	283.143	7.29796	274.154	0.298093	0.0265981	0.29795	0.300593	0.0221379	2.07983	0.347593	0.248593	0.277593	0.319593	0.296933	0.29577	0.0224722	0.314863	52.9767	1.72027	52.8064	53.0035	0.612585	2.61899	56.8182
8	-0.00241666	0.0539153	-0.0104635	-0.0114074	2.31395	11.6652	0.341593	-0.117407	-0.0344074	0.0155926	0.0228989	0.0634888	0.0366803	9.99627e-05	285.706	9.46934	286.269	286.5	-0.350666	2.64895	304	265	280	293	285.552	285.397	7.56401	274.212	0.294478	0.0253282	0.294852	0.293593	-0.0416893	2.12891	0.341593	0.248593	0.276093	0.315093	0.293411	0.292337	0.021311	0.314761	52.5583	1.76652	52.4192	52.3562	0.500653	2.76747	56.6038
8	-0.00495356	0.0540177	-0.0128418	-0.0154074	2.29482	11.6579	0.341593	-0.117407	-0.0364074	0.0125926	0.0242278	0.132023	0.0366483	7.46951e-05	288.059	9.21113	288.923	289.5	-0.720014	3.12054	304	265	283	295	287.914	287.766	7.2872	274.281	0.291335	0.0258347	0.292185	0.293593	-0.202658	2.405	0.341593	0.233593	0.275593	0.310593	0.290201	0.289045	0.0215216	0.314644	52.1257	1.70972	51.9363	51.8136	0.874901	3.4019	56.6038
8	0.00108814	0.0539753	-0.00677176	-0.00940736	2.28788	11.798	0.349593	-0.117407	-0.0304074	0.0175926	0.0214069	0.0629729	0.0360804	7.97623e-05	286.529	9.71795	287.231	287.5	-0.576691	3.10126	304	261	281	292	286.367	286.203	7.58478	274.342	0.298764	0.0251928	0.299741	0.302593	-0.381332	3.1197	0.349593	0.233593	0.280093	0.316593	0.2977	0.296601	0.0200996	0.314564	52.4104	1.81809	52.2448	52.1741	0.759801	3.42565	57.4713
8	-0.00488296	0.0556831	-0.0121874	-0.0154074	2.10425	10.6615	0.353593	-0.117407	-0.0364074	0.0125926	0.0245362	0.101276	0.038165	5.49487e-05	284.118	11.0062	284.692	286	-0.332279	2.4203	304	261	276	292	283.909	283.698	8.81661	274.391	0.292535	0.0297509	0.293296	0.291593	-0.14024	2.71457	0.353593	0.231593	0.276093	0.310593	0.291035	0.289502	0.023538	0.314454	52.8732	2.08058	52.7216	52.4482	0.483063	2.53845	57.4713
8	-0.00203626	0.055676	-0.00928923	-0.0114074	2.12149	10.8086	0.353593	-0.117407	-0.0344074	0.0155926	0.02283	0.0682992	0.0377041	4.44926e-05	279.714	10.7007	280.444	282	-0.617739	2.7094	297	253	273	287	279.512	279.306	8.58776	274.418	0.295954	0.0297649	0.2967	0.297093	-0.239906	2.83053	0.353593	0.231593	0.278593	0.313593	0.294458	0.292917	0.0235278	0.314361	53.7045	2.10968	53.5214	53.1915	0.770701	2.94093	59.2885
8	-0.00535536	0.0558988	-0.0134478	-0.0154074	2.1636	10.6897	0.353593	-0.117407	-0.0404074	0.0125926	0.0250223	0.0888451	0.0386152	1.74933e-05	279.686	11.0474	280.037	282	-0.362743	2.86802	302	253	273	286	279.471	279.255	8.62367	274.444	0.293898	0.0291614	0.293378	0.292593	0.0783078	2.62484	0.353593	0.231593	0.275593	0.310593	0.292484	0.291062	0.0232114	0.314259	53.7144	2.16068	53.597	53.1915	0.564073	3.00562	59.2885
8	-0.00290856	0.0578515	-0.00920643	-0.00940736	1.97114	10.9442	0.372593	-0.137407	-0.0384074	0.0195926	0.0240223	0.0699536	0.0392786	-2.01535e-05	281.324	21.1413	285.808	289	-1.61461	4.89778	305	219	273	294	280.48	279.557	15.2284	275.282	0.310735	0.0330064	0.311889	0.310593	-0.49089	3.558	0.372593	0.213593	0.289593	0.339093	0.30894	0.30703	0.0251184	0.315286	53.6563	4.63735	52.536	51.9031	1.91537	5.9093	68.4932
8	-0.00517446	0.0573679	-0.0114814	-0.0134074	1.98599	10.9375	0.372593	-0.137407	-0.0384074	0.0175926	0.0245736	0.139961	0.0387938	-4.5925e-05	283.206	22.3631	287.731	289.5	-1.48302	4.53949	310	219	273	297	282.271	281.249	16.4983	275.321	0.305535	0.0314277	0.305926	0.308593	-0.395553	3.83197	0.372593	0.213593	0.285093	0.320593	0.303892	0.302157	0.0236082	0.315238	53.3334	4.8293	52.2008	51.8136	1.81191	5.57945	68.4932
8	0.000233937	0.0559408	-0.00653176	-0.00940736	2.2149	11.806	0.372593	-0.104407	-0.0304074	0.0195926	0.0224643	0.120727	0.0375728	-4.45257e-05	286.618	24.27	290.846	292.5	-1.34079	4.25364	320	219	277	302	285.53	284.345	17.6574	275.378	0.310307	0.0305234	0.31037	0.310593	-0.16315	2.88178	0.372593	0.236593	0.290593	0.325593	0.308816	0.307288	0.0232245	0.315213	52.7529	5.11887	51.6513	51.2822	1.71658	5.30488	68.4932
8	-0.00313676	0.0564559	-0.0092779	-0.0114074	2.09045	11.2962	0.366593	-0.111407	-0.0344074	0.0175926	0.0232512	0.188764	0.0379108	-5.99869e-05	289.758	24.7753	295.16	297	-1.59821	4.8001	320	219	287.25	306	288.62	287.358	17.157	275.45	0.308328	0.0293209	0.308246	0.309593	-0.137504	3.10916	0.366593	0.236593	0.293593	0.320593	0.306947	0.305533	0.0216488	0.315179	52.1996	5.23807	50.8769	50.5051	1.91718	5.77344	68.4932
8	-0.00135456	0.056945	-0.00738336	-0.00940736	2.01805	10.8852	0.366593	-0.111407	-0.0324074	0.0195926	0.0244454	0.251945	0.038911	-6.64598e-05	297.939	10.4371	298.08	297	-0.0542103	2.48445	320	277	290.75	306	297.762	297.584	8.30119	275.562	0.307769	0.0340521	0.307746	0.307593	-0.141811	2.46738	0.366593	0.236593	0.287593	0.329593	0.305899	0.303987	0.0268824	0.315142	50.406	1.77377	50.3468	50.5051	0.206773	2.50559	54.1516
8	0.00113274	0.0563783	-0.00489896	-0.00740736	2.03422	11.1074	0.366593	-0.111407	-0.0304074	0.0215926	0.0238417	0.147086	0.0385337	-6.04638e-05	297.25	10.6861	297.375	297.5	-0.0462894	2.46618	320	278	290	304.5	297.063	296.877	8.375	275.671	0.310108	0.0349688	0.310513	0.312593	-0.204226	2.28055	0.366593	0.236593	0.285093	0.336593	0.308144	0.306129	0.0289844	0.315116	50.5261	1.82434	50.4666	50.4203	0.198257	2.434	53.9568
8	0.00333814	0.0565578	-0.0031975	-0.00740736	2.09139	11.1494	0.366593	-0.111407	-0.0284074	0.0255926	0.0241815	0.109528	0.0389524	-4.34708e-05	293.909	9.56675	294.28	297	-0.382385	2.05849	309	277	287.25	300.5	293.757	293.603	7.92837	275.762	0.312593	0.0330995	0.312516	0.313593	-0.150439	2.19854	0.366593	0.240593	0.287593	0.339593	0.310857	0.309089	0.027	0.315104	51.0894	1.68597	50.9999	50.5051	0.468756	2.09184	54.1516
8	-0.00350896	0.0580468	-0.011673	-0.0154074	1.77075	13.2768	0.393593	-0.658407	-0.0424074	0.0215926	0.027196	0.0754501	0.040743	-8.67578e-05	264.378	42.8086	275.222	278	-2.69553	10.2651	297	95	261	288.25	259.205	250.946	27.198	275.428	0.290908	0.0534957	0.295593	0.286593	-3.2253	17.5731	0.359593	0.0235926	0.275593	0.322593	0.277563	0.2266	0.0310166	0.312459	59.7738	20.1721	54.6679	53.9568	3.92815	18.1253	157.895
8	-0.00850126	0.0540201	-0.0175051	-0.0244074	2.50621	12.5788	0.359593	-0.0884074	-0.0424074	0.0105926	0.0278284	0.299015	0.0374963	-0.00012883	280	11.7649	281.296	285	-0.810794	2.81489	297	249	272	289	279.754	279.502	9.77143	275.451	0.293954	0.0274009	0.291985	0.286593	0.658188	2.58636	0.359593	0.250593	0.273593	0.309593	0.292752	0.291591	0.0217191	0.312366	53.6669	2.3408	53.3693	52.6316	0.964104	3.20109	60.241
8	-0.000707163	0.0564994	-0.0090655	-0.0134074	2.18208	10.785	0.359593	-0.0944074	-0.0384074	0.0235926	0.0267591	0.0891828	0.0402689	-0.000131722	281.171	11.9348	282.074	285	-0.693136	3.05051	300	249	274.25	289.75	280.92	280.663	9.69959	275.479	0.302398	0.0299121	0.300878	0.295593	0.369573	1.87662	0.359593	0.254593	0.276593	0.329093	0.300986	0.299603	0.0260062	0.312317	53.4449	2.34665	53.2165	52.6316	0.901647	3.51862	60.241
8	0.000525537	0.0556144	-0.00781456	-0.0114074	2.26792	11.3213	0.359593	-0.0944074	-0.0364074	0.0255926	0.0258194	0.116996	0.0393456	-0.000128436	274.486	16.566	275.926	277	-0.644619	2.90367	300	230	262	288.25	273.985	273.47	13.4449	275.474	0.303509	0.0294447	0.3017	0.295593	0.422657	1.80372	0.359593	0.264593	0.276593	0.335593	0.30215	0.300826	0.0257407	0.312273	54.8507	3.47284	54.4464	54.1516	0.938093	3.62368	65.2174
8	0.00168494	0.0553716	-0.00643883	-0.00940736	2.24916	11.2115	0.359593	-0.0944074	-0.0344074	0.0255926	0.0247594	0.169321	0.0389804	-0.000119369	271.2	18.7017	271.556	274	-0.20029	2.23608	306	230	258.25	286	270.565	269.923	15.7371	275.453	0.303009	0.0277214	0.302093	0.300593	0.242816	1.82396	0.359593	0.262593	0.276593	0.328093	0.301788	0.300582	0.0238843	0.312226	55.5715	3.91872	55.3663	54.7445	0.453399	2.4806	65.2174
8	0.00872914	0.0555832	0.00117397	-0.00140736	2.17199	11.0314	0.359593	-0.0944074	-0.0264074	0.0295926	0.0222089	0.0651313	0.0386567	-7.51263e-05	272.514	18.8202	273.111	274	-0.271106	2.2911	306	230	259	286.75	271.872	271.22	15.8139	275.438	0.310232	0.0278969	0.310128	0.311593	-0.0522521	1.85902	0.359593	0.262593	0.286593	0.334593	0.309002	0.307765	0.0236235	0.312216	55.3056	3.92629	55.047	54.7445	0.533319	2.61419	65.2174
8	0.00715644	0.0536853	-0.00132803	-0.00340736	2.46735	12.4964	0.353593	-0.0804074	-0.0264074	0.0235926	0.0200687	0.0677478	0.0362472	-3.89685e-05	276.829	20.3708	278.296	284	-0.549973	2.26627	306	230	261.5	293	276.077	275.303	17.3486	275.445	0.309009	0.0257952	0.309343	0.311593	-0.0579174	1.88927	0.353593	0.262593	0.286593	0.332593	0.307954	0.306893	0.022037	0.3122	54.4853	4.21068	54.0509	52.8169	0.773494	2.65185	65.2174
8	-0.0102692	0.28371	-0.00406483	-0.00740736	-0.480782	5.38302	0.957593	-2.06541	-0.156407	0.155593	0.125696	0.224836	0.208698	0.000152262	143.897	48.5722	139.865	131	0.549002	2.10819	252	83	104.5	178.5	136.214	129.173	40.9996	269.541	0.0331868	0.401705	0.0701417	0.0485926	-0.815059	3.78352	0.709593	-1.30741	-0.182407	0.332093	0.243384	-0.417517	0.32247	0.302473	116.124	37.3083	114.313	114.504	0.244102	1.8842	180.723
8	-0.00839176	0.345352	-0.000517629	0.00159264	-0.087476	5.69045	1.69859	-2.06541	-0.195407	0.194593	0.154454	0.193138	0.254486	0.000109542	137.957	48.8344	130.962	125	1.21566	4.33843	307	83	102	170	130.657	124.448	38.3771	268.883	-0.0631538	0.445228	-0.0214828	-0.0924074	-0.826561	3.93753	0.709593	-1.44941	-0.230407	0.278593	0.234076	-0.139176	0.331264	0.300645	120.532	36.0822	119.934	120.008	0.0246295	2.04732	180.723
8	0.00227114	0.547479	0.00987744	0.0155926	0.0927745	13.0941	4.22959	-3.40841	-0.232407	0.250593	0.194642	0.231592	0.351931	0.00012035	143.721	48.9224	137.962	131	1.06564	3.89531	307	83	105	170.5	136.487	130.174	38.8772	268.257	-0.079219	0.487651	-0.0221525	-0.0754074	-0.849529	3.78971	0.872593	-1.44941	-0.212907	0.284093	0.199386	0.0617646	0.348852	0.298745	115.23	34.3779	114.314	114.504	0.106698	2.07428	180.723
8	-0.00552376	0.751622	0.0103413	0.0105926	-0.282387	8.64097	4.22959	-3.81441	-0.296407	0.308593	0.251001	0.307425	0.484679	9.21296e-05	143.435	54.6541	133.49	125	1.26978	3.86721	307	83	102	169.5	134.951	128.072	42.6957	267.633	-0.0858931	0.809454	-0.0214843	-0.0394074	-1.7362	10.0123	1.66159	-3.81441	-0.239407	0.281593	0.216338	0.0513078	0.484442	0.296822	117.122	35.5331	117.804	120	-0.154143	2.10192	180.723
8	-0.022932	0.916334	0.0143978	0.0195926	-0.33171	6.92733	4.51459	-3.81441	-0.350407	0.370593	0.304337	0.224344	0.59885	-2.29908e-05	141.928	51.6223	133.137	124	1.30521	4.23151	307	83	103.5	169	134.226	127.885	40.2306	267.004	-0.225093	1.0352	-0.0740227	-0.0424074	-1.41682	5.57939	1.66159	-3.81441	-0.437407	0.293593	0.26459	0.0499396	0.690483	0.294212	117.293	34.4659	117.72	120.968	-0.122982	2.09788	180.723
8	-0.00861076	1.05084	0.0334245	0.0525926	-0.170144	5.72872	4.51459	-3.81441	-0.396407	0.461593	0.378551	0.346788	0.711546	-6.59297e-05	132.36	43.9833	123.614	119	1.72251	5.78298	286	85	104.25	145.5	126.675	122.155	31.7941	266.331	-0.0582626	1.16673	0.0457823	0.0585926	-0.660261	5.53549	3.71659	-3.81441	-0.290407	0.516093	0.327805	0.0449046	0.76808	0.29245	122.795	30.7551	124.495	126.05	-0.375197	2.56865	176.471
8	0.00981384	1.00671	0.058085	0.0875926	-0.295454	6.11972	4.51459	-3.81441	-0.338407	0.444593	0.35491	0.259007	0.670815	-1.65309e-05	126.948	47.5649	116.351	114	2.77992	12.0696	369	83	102	130.75	121.053	116.9	29.3024	265.634	-0.045792	1.2654	0.110006	0.198593	-0.872006	5.01024	3.71659	-3.81441	-0.379407	0.605593	0.452926	0.444952	0.874144	0.290759	128.314	30.2301	130.74	131.579	-0.706052	3.53426	180.723
8	-0.00841746	0.879977	0.0274585	0.0585926	-0.176613	7.85501	4.51459	-3.81441	-0.321407	0.355593	0.3012	0.210293	0.567638	-5.85355e-05	124.213	42.6706	115.467	113	3.13132	15.9755	369	83	103	126.5	119.352	115.858	26.2778	264.927	-0.0901234	1.11381	0.0211336	0.196593	-0.600202	5.61342	3.71659	-3.81441	-0.573657	0.562593	0.471438	4.65564	0.794785	0.288854	129.469	28.4034	131.629	132.743	-0.710582	3.69482	180.723
8	0.024984	0.722455	0.0454966	0.0765926	0.0158817	9.52601	4.07859	-3.81441	-0.279407	0.347593	0.273323	0.308226	0.47432	6.66774e-05	118.157	39.8792	110.635	112	3.69978	21.2466	369	83	97.25	121.75	113.894	110.885	22.1022	264.193	-0.00184784	0.969605	0.0403739	0.205093	-0.203743	6.72578	3.71659	-3.81441	-0.581907	0.579093	0.454083	6.87637	0.701919	0.287401	135.276	28.1803	137.065	133.929	-0.69311	4.08113	180.723
8	0.00725224	0.652199	0.0318732	0.0585926	-0.494019	12.9124	4.23359	-3.81441	-0.278407	0.318593	0.248231	0.275473	0.424104	0.000102605	116.369	41.3658	107.75	109.5	3.5179	19.2242	369	83	94	121.5	111.73	108.505	23.7177	263.454	-0.211972	0.91835	-0.111503	-0.0424074	-1.25941	5.51421	1.28159	-3.81441	-0.695657	0.468343	0.477293	1.31214	0.708994	0.284904	138.242	29.7922	141.068	136.989	-0.8165	3.85045	180.723
8	-0.00169036	0.925411	0.0114256	0.0375926	0.0776826	9.46075	4.64459	-3.81441	-0.336407	0.345593	0.304015	0.453821	0.572673	9.36403e-05	125.354	56.797	110.254	110	2.54636	9.50029	363	83	95.25	123	117.229	111.925	35.8891	262.763	-0.239657	1.18791	-0.195557	-0.166907	0.0212947	6.47481	4.52259	-3.69541	-0.798907	0.355593	0.530919	-24.4638	0.826775	0.282281	134.019	35.0553	138.652	136.364	-0.916298	3.38365	180.723
8	0.0388802	1.18268	0.053663	0.0645926	0.000345894	6.49828	4.64459	-3.81441	-0.344407	0.452593	0.378083	1.06931	0.748827	0.000287573	129.132	59.9487	114.017	110	2.22863	7.71015	363	83	94	126.5	119.97	113.845	40.5166	262.095	-0.232563	1.24927	-0.166828	-0.141407	-0.0537724	5.66054	4.52259	-3.69541	-0.777407	0.454843	0.526524	3.13471	0.881403	0.279707	131.758	36.9316	135.98	136.364	-0.798153	2.92914	180.723
8	-0.0207346	1.28815	-0.0012011	-0.00940736	-0.0465839	5.30211	4.64459	-3.81441	-0.462407	0.494593	0.447052	2.23772	0.860438	0.000182463	126.241	58.3735	109.712	106	2.46129	8.69025	363	83	99	118	117.784	112.407	38.0292	261.416	-0.17627	1.32675	-0.079774	-0.0724074	-0.326783	5.11149	4.52259	-3.80841	-0.654407	0.596593	0.583889	2.93386	0.941099	0.277427	133.444	34.3607	139.04	141.509	-1.15608	3.71685	180.723
8	-0.00274786	1.35964	0.0078237	-0.0184074	-0.00817987	4.57696	4.64459	-3.81441	-0.507407	0.572593	0.483404	1.43996	0.934784	0.000167811	129.342	62.4712	112.328	107.5	2.28953	7.45106	363	83	100	120	119.838	113.851	41.7071	260.756	-0.0796931	1.47777	0.0455926	0.0955926	-0.463943	4.68104	4.52259	-3.81441	-0.498407	0.586593	0.548716	0.731017	1.01094	0.275642	131.751	35.3453	136.95	139.538	-1.13156	3.59598	180.723
8	-0.0336266	1.17753	-0.0282258	-0.0634074	-0.0447533	5.56987	4.64459	-3.81441	-0.474407	0.440593	0.417525	0.935347	0.787501	-1.16088e-06	112.966	39.0141	103.727	103.5	3.18755	13.4279	304	83	96	111	108.753	105.983	21.5594	260.017	-0.0781152	1.1298	0.0349508	0.0455926	-0.981221	5.91051	3.19659	-3.81441	-0.465907	0.530343	0.462993	0.749744	0.782009	0.273873	141.532	27.4815	145.442	144.931	-1.48093	5.61702	180.723
8	-0.055866	0.912818	-0.0532978	-0.0654074	-0.211976	7.0291	3.75659	-3.81441	-0.425407	0.322593	0.333096	0.662281	0.602139	-0.000280485	106.096	31.2266	100.9	101	4.76389	27.8673	304	83	94	107	103.476	101.827	14.0555	259.247	-0.00612315	1.05709	0.0806771	0.116593	-1.11734	7.20424	3.19659	-3.81441	-0.450907	0.558093	0.448092	0.811929	0.718125	0.272473	147.309	22.4341	149.178	148.515	-1.85756	9.222	180.723
8	-0.000399663	0.747146	-0.0107467	-0.0114074	0.184866	9.65938	3.75659	-3.81441	-0.338407	0.310593	0.270123	0.534332	0.481713	-0.000281081	106.359	31.5266	101.2	101	4.70297	27.2575	304	83	95.5	108	103.685	101.994	14.3625	258.483	-0.0238482	0.919567	0.0256796	0.0315926	-1.00197	9.13378	3.19659	-3.81441	-0.382657	0.436593	0.334906	0.282653	0.594699	0.270991	147.067	22.7332	148.831	148.515	-1.77037	8.87317	180.723
8	-0.00521226	0.566208	-0.00797496	-0.0114074	0.634554	19.3147	4.64459	-3.81441	-0.304407	0.293593	0.238267	0.617269	0.382909	-0.000305737	107.802	28.9955	102.217	101	3.36892	14.9491	246	83	96	109	105.206	103.377	15.6339	257.729	-0.0341465	0.718298	0.00652121	0.0175926	-1.54292	9.89289	1.51059	-3.78841	-0.418907	0.404593	0.311171	0.208075	0.509461	0.269465	145.1	23.9093	147.451	148.515	-1.44475	6.37752	180.723
8	0.0188863	1.03186	0.0346249	0.0455926	-0.0390422	8.13574	4.64459	-3.81441	-0.307407	0.364593	0.306556	0.524462	0.622058	-0.000209776	121.309	54.4345	106.377	105	2.84451	11.0819	361	83	97.75	115	114.004	109.487	32.7176	257.047	-0.126029	1.10117	-0.00172994	0.0140926	-1.45636	6.9823	2.66759	-3.81441	-0.449407	0.432593	0.363681	0.198306	0.714582	0.267488	137.003	32.521	142.197	142.857	-1.32516	4.50754	180.723
8	0.0257481	1.30716	0.057071	0.0685926	-0.0882225	5.55102	4.64459	-3.81441	-0.363407	0.479593	0.4014	0.623734	0.836096	-7.99867e-05	133.716	62.1764	119.911	108.5	1.90729	6.11763	361	83	100	127	123.745	116.955	45.6633	256.431	-0.330527	1.50782	-0.128021	-0.0114074	-0.955979	3.91986	2.98159	-3.81441	-0.700907	0.414093	0.44503	0.238535	1.04869	0.264498	128.255	37.227	131.984	138.252	-0.849846	2.70803	180.723
8	0.0468697	1.47174	0.0747093	0.0835926	-0.0508291	4.29824	4.64459	-3.81441	-0.478407	0.647593	0.520462	0.728429	1.01172	0.000154762	136.514	64.5387	122.204	108	1.76475	5.45083	361	83	100	137	125.753	118.312	48.5343	255.831	-0.35964	1.7412	-0.190298	-0.0364074	-0.615921	2.87487	3.19059	-3.81441	-1.11941	0.612343	0.676496	1.15818	1.32564	0.261377	126.784	38.5474	130.35	138.901	-0.738293	2.44378	180.723
8	-0.0367244	1.58922	-0.0221592	0.0265926	-0.00018214	3.51552	4.64459	-3.81441	-0.830407	0.754593	0.660966	1.65303	1.1701	-2.96337e-05	126.667	59.4439	110.414	103	2.2681	7.85598	361	83	94	123	117.644	111.79	41.2308	255.185	-0.393635	1.80269	-0.256051	-0.0364074	-0.445237	2.68073	3.22759	-3.81441	-1.33691	0.743593	0.780122	-1.12499	1.41704	0.258102	134.181	36.2856	140.051	145.631	-1.10503	3.18764	180.723
8	-0.0297998	1.48311	-0.0230548	-0.0284074	0.018056	3.73975	4.64459	-3.81441	-0.799407	0.756593	0.644676	6.38445	1.09722	-0.000178484	123.333	51.3296	110.393	103	2.43481	9.63284	371	84	96	128.75	116.229	111.38	35.5967	254.526	-0.34831	1.69781	-0.210262	-0.0459074	-0.467274	2.92409	3.22759	-3.81441	-1.17941	0.583593	0.72162	-1.59199	1.29479	0.25507	134.674	34.071	139.543	145.631	-1.0214	3.10387	178.571
8	-0.103525	1.35396	-0.11219	-0.139407	0.0708197	3.77004	4.49559	-3.81441	-0.893407	0.676593	0.650906	3.07417	1.0236	-0.000695217	111.182	41.4667	101.348	99	3.97996	22.0097	371	84	93	107	106.732	103.93	23.5393	253.809	-0.239441	1.44093	-0.158169	-0.113407	-0.420038	3.46293	3.22759	-3.81441	-0.904407	0.604843	0.698767	-3.29919	1.09808	0.252598	144.328	28.1612	149.296	151.515	-1.59051	5.45893	178.571
8	-0.00396696	1.28088	0.00711224	-0.0594074	-0.114419	3.50181	4.49559	-3.81441	-0.819407	0.884593	0.660956	3.65313	1.00397	-0.000711576	110.122	39.8578	100.544	98	3.97644	23.0419	371	83	93	107	105.882	103.156	22.9262	253.091	-0.0318799	1.35947	0.0423608	-0.0204074	-0.499695	3.58174	3.22759	-3.81441	-0.750157	0.914343	0.680097	2.64629	1.0447	0.251175	145.41	28.2594	150.504	153.061	-1.56889	5.26536	180.723
8	0.217152	1.20813	0.252827	0.223593	-0.28915	2.96084	4.43959	-3.81441	-0.679407	1.21359	0.718499	1.50042	1.00087	0.000377744	108.615	37.1815	100.319	100	4.67537	30.0705	371	83	93.25	107	105.052	102.817	19.0482	252.368	0.234125	1.26252	0.305821	0.285593	-0.505435	3.02003	2.39659	-3.78441	-0.644907	1.31659	0.769596	-16.0633	1.04371	0.25109	145.89	25.6437	150.257	150	-1.72279	6.59692	180.723
8	0.206503	1.0164	0.216359	0.145593	-0.2169	3.07336	2.71259	-3.81441	-0.495407	1.01759	0.560621	2.29506	0.83036	0.00140837	106.183	29.6208	99.7971	100	3.70196	19.0258	282	83	92.5	107	103.516	101.676	16.0483	251.637	0.326167	1.05318	0.341778	0.357593	-0.199868	2.63368	2.39659	-2.87041	-0.476407	1.16159	0.622558	1.99181	0.878137	0.251465	147.527	24.3685	151.03	150	-1.59527	6.3262	180.723
8	0.159734	0.963176	0.142396	0.0375926	0.101073	2.47599	2.41159	-3.76941	-0.523407	0.937593	0.523011	5.84058	0.793553	0.0022	111.375	30.5717	105.258	104	3.08701	15.141	282	83	95.5	116	108.44	106.248	18.3807	250.936	0.255817	1.10718	0.273518	0.207593	-0.360707	3.58573	2.39659	-3.76941	-0.476907	1.10909	0.562551	0.19341	0.889411	0.251487	141.18	25.8366	143.698	144.231	-0.944842	4.32411	180.723
9	0.0135914	0.205998	-0.0132514	-0.011291	2.30673	15.7038	1.88871	-1.52629	-0.079291	0.050709	0.0570329	0.185713	0.114879	0.008095	179.463	39.8155	180.925	182.5	1.31762	10.3023	361	83	177	188	175.243	170.727	21.1379	177.498	0.944673	0.413748	1.02717	1.03171	-4.32446	24.9942	1.53771	-1.52629	0.952959	1.10371	0.926629	2.08746	0.198495	1.00488	87.8594	22.1295	83.1339	82.1924	1.97037	8.22307	180.723
9	0.00470119	0.215563	-0.0238667	-0.028291	2.05416	14.8299	1.88871	-1.52629	-0.079291	0.031709	0.0561865	0.495952	0.11761	0.00807803	176.857	43.5737	175.976	181.5	0.986026	7.50727	361	83	173	188	171.663	166.222	27.1276	177.495	0.912112	0.414944	1.00224	1.00871	-4.00207	22.6537	1.53771	-1.52629	0.938459	1.07696	0.886033	1.7342	0.218661	1.00442	90.2406	24.7029	86.4093	82.6453	1.44431	5.34939	180.723
9	0.00762509	0.238502	-0.0196985	-0.026291	1.44539	17.6623	2.19271	-1.89729	-0.069291	0.031709	0.0544298	137.467	0.122559	0.00807576	170.793	36.7966	173.886	181.5	-0.690239	3.32267	244	83	160	188	166.175	160.676	27.4031	177.461	0.892319	0.515924	1.00022	1.02371	-3.6762	18.0528	1.83771	-1.57929	0.964209	1.07371	0.951207	0.90418	0.260681	1.00386	93.3556	27.2595	87.7618	82.6453	1.75649	5.41748	180.723
9	-0.012538	0.242284	-0.0364814	-0.042291	1.45099	16.7354	2.19271	-1.89729	-0.084291	0.017709	0.062804	-0.322849	0.127091	0.00797269	170.241	39.9835	172.068	180.5	-0.395719	3.23778	267	83	160	185	164.922	158.754	29.2366	177.425	0.872489	0.513828	0.972087	0.998709	-3.6048	17.7795	1.83771	-1.57929	0.862209	1.05771	0.931288	0.886108	0.261651	1.0032	94.4858	29.048	88.9759	83.1031	1.56772	4.64478	180.723
9	-0.00790481	0.227454	-0.0344181	-0.040291	1.84073	19.0589	2.19271	-1.89729	-0.075291	0.010709	0.0560698	-0.207363	0.114791	0.00789331	172.614	32.9685	175.837	176	-0.540308	5.16917	267	85	169.75	183	168.984	164.571	19.7993	177.401	0.937088	0.384782	0.986732	0.998709	-4.8195	33.4006	1.83771	-1.57929	0.946709	1.05871	0.967443	0.9497	0.168377	1.00287	91.1462	24.0291	85.5753	85.2273	2.22272	7.64938	176.471
9	-0.00882451	0.211772	-0.0347459	-0.040291	2.15687	22.5142	2.19271	-1.89729	-0.071291	0.00670899	0.0516012	-0.205937	0.103242	0.00780972	174.429	24.9187	177.167	177	-1.3061	11.6714	267	85	172	182	172.196	169.158	11.6633	177.386	0.950797	0.371972	0.986221	0.990709	-5.41519	39.5074	1.83771	-1.57929	0.942709	1.03371	0.995012	1.00748	0.137067	1.00261	88.6744	20.3098	84.7181	84.7458	3.54734	15.1264	176.471
9	-0.011932	0.177876	-0.0397995	-0.046291	3.45982	18.0603	1.21371	-0.807291	-0.075291	0.00270899	0.0514381	-0.352454	0.0916656	0.00771101	177.436	13.6623	178.537	179	-4.55814	30.5212	201	91	174	183	176.726	175.705	6.99438	177.386	0.969459	0.0893767	0.971661	0.967709	0.0716116	3.72361	1.21371	0.775709	0.935709	1.02071	0.965377	0.961239	0.0638036	1.00245	85.3701	11.3459	84.0636	83.7989	6.38028	45.4184	164.835
9	0.0125343	0.169994	-0.0222395	-0.028291	3.92165	20.0097	1.12871	-0.274291	-0.063291	0.021709	0.0429314	0.267784	0.0876109	0.00773513	180.019	7.11759	179.7	179.5	0.493843	3.33321	201	168	175	184	179.882	179.747	5.65021	177.4	0.9892	0.0599867	0.988002	0.988709	-0.0117617	3.3047	1.12871	0.812709	0.946709	1.02321	0.987404	0.985594	0.0468086	1.00238	83.4508	3.25161	83.5176	83.5661	-0.262362	2.95872	89.2857
9	-0.00351651	0.207963	-0.0285213	-0.037291	2.60833	21.5627	2.37071	-1.59229	-0.075291	0.023709	0.0543056	0.323257	0.107764	0.00767887	181.611	40.1607	180.625	180.5	1.97174	12.9662	360	86	176	185	177.585	173.274	17.2263	177.421	0.975327	0.337423	0.982221	0.971709	0.74734	11.077	2.35371	-0.102291	0.924709	1.02721	0.886162	0.73621	0.157393	1.00224	86.5681	21.6489	83.0974	83.1031	2.53214	11.0839	174.419
9	0.00571379	0.21788	-0.0202103	-0.028291	2.43326	19.2179	2.37071	-1.59229	-0.080791	0.041709	0.062749	0.558587	0.121558	0.00766904	179.691	39.9416	178.22	178	2.10939	13.3994	360	86	173	184	175.745	171.602	17.559	177.432	1.00089	0.351965	0.994971	0.997709	0.540137	9.14544	2.35371	-0.102291	0.924709	1.07921	0.906427	0.748832	0.184084	1.00224	87.4116	21.3538	84.2371	84.2697	2.47176	11.0845	174.419
9	0.00036239	0.236927	-0.0154445	-0.00529101	1.94875	14.9904	2.37071	-1.59229	-0.110291	0.068709	0.0736731	0.216312	0.142381	0.00763251	179.778	40.3895	178.35	177	2.0727	13.0428	360	86	173	185	175.742	171.51	18.3251	177.444	1.03205	0.363294	1.03705	1.02171	0.249574	8.097	2.35371	-0.102291	0.925209	1.15871	0.930367	0.759314	0.212146	1.00239	87.4587	21.5801	84.2046	84.7458	2.43206	10.8103	174.419
9	0.0320386	0.444119	-0.0396935	-0.024291	2.3501	10.5827	3.05571	-1.59229	-0.168291	0.091709	0.118773	1.36752	0.264566	0.00775454	180.018	40.5241	178.537	177	2.00132	12.5869	360	86	170.25	190.5	175.942	171.675	19.8413	177.457	1.06782	0.522831	1.01628	1.03921	1.31566	6.80795	3.05571	-0.102291	0.789209	1.18171	0.924538	0.738525	0.332325	1.00271	87.3746	21.5826	84.1743	84.7458	2.38649	10.6467	174.419
9	0.0140641	0.437618	-0.0623251	-0.040291	2.50379	11.0244	3.05571	-0.697291	-0.214291	0.081709	0.126918	-7.24738	0.264142	0.00778609	179.727	10.9434	179.488	178	0.269057	2.42375	205	162	170.75	187.75	179.403	179.08	8.90248	177.468	1.05505	0.415757	0.998971	1.00471	2.6989	12.8361	3.05571	0.463709	0.818209	1.17021	0.997474	0.950955	0.256102	1.00298	83.7612	5.05437	83.7076	84.2697	-0.0338807	2.26823	92.5926
9	0.0109173	0.433177	-0.064473	-0.030291	2.5777	11.4754	3.05571	-0.697291	-0.212291	0.050709	0.10211	0.249386	0.249994	0.00780174	183.491	11.5203	184.282	184	-0.327881	2.28906	205	162	176.75	193	183.13	182.763	9.40619	177.498	1.04708	0.410105	1.00091	1.03771	2.94604	14.2637	3.05571	0.463709	0.837709	1.15171	0.992371	0.948534	0.226199	1.0032	82.0736	5.29683	81.5319	81.5217	0.544961	2.41431	92.5926
9	-0.00125721	0.310449	-0.0297429	-0.038291	1.12921	8.61708	1.84971	-1.35429	-0.088291	0.033709	0.0784096	0.922064	0.177708	0.00555419	145.791	52.161	143.451	145	1.01143	5.7916	366	83	96	182	137.164	129.083	43.4297	175.301	0.8969	0.532805	0.997017	1.11871	-1.80493	6.34731	1.68671	-1.15429	0.683709	1.20471	0.905586	1.06317	0.394394	1.00312	116.204	40.666	113.43	103.448	0.40668	1.69012	180.723
9	-0.0143345	0.294317	-0.0440111	-0.046291	1.32014	9.70518	1.84971	-1.33329	-0.104291	0.017709	0.0799482	-0.957212	0.163917	0.00545474	152.781	50.4816	152.583	175	0.879519	6.15953	366	83	105.5	182	144.701	136.637	40.8154	175.188	0.923078	0.523192	1.03522	1.10571	-2.06814	7.51909	1.71971	-1.15429	0.781209	1.17921	0.954622	1.20883	0.358493	1.00272	109.78	38.6326	104.814	85.7143	0.725181	2.12257	180.723
9	-0.00193491	0.264023	-0.0334058	-0.040291	1.6869	11.2797	1.71971	-1.33329	-0.079291	0.021709	0.065903	1.64937	0.14282	0.00541779	156.302	41.973	160.787	179	-0.611915	2.13324	249	83	110.75	183.75	149.734	142.288	36.5281	175.093	0.987068	0.483385	1.10631	1.15671	-2.88895	11.9239	1.71971	-1.28629	1.07171	1.20471	1.02513	1.29107	0.29872	1.00264	105.42	36.5282	98.474	83.7989	1.04322	2.45741	180.723
9	-0.00402511	0.236024	-0.0358191	-0.042291	2.32842	13.8207	1.71971	-1.28629	-0.073291	0.00870899	0.0608347	-0.292007	0.123759	0.00537058	169.534	34.4125	176.5	181.5	-1.23808	4.40547	258	85	175	185	165.151	159.586	24.2372	175.066	1.07879	0.364398	1.14973	1.16371	-4.84621	31.6249	1.71971	-1.28629	1.10421	1.20321	1.10205	1.1043	0.168845	1.00302	93.9933	28.3853	86.2598	82.6453	1.9259	5.31087	176.471
9	0.00247119	0.23914	-0.0320497	-0.038291	2.17944	13.9755	1.71971	-1.43029	-0.075291	0.015709	0.0579585	-0.339247	0.125282	0.00535608	165	39.2182	170.565	181.5	-0.939658	3.00189	258	85	165.5	186.5	159.307	152.436	31.2	175.015	1.04281	0.476863	1.15058	1.16171	-4.15374	21.0411	1.71971	-1.37729	1.10321	1.20196	1.11031	1.14291	0.230455	1.00322	98.4018	32.7403	91.3704	82.6453	1.42101	3.41226	176.471
9	0.0117834	0.228247	-0.0263085	-0.034291	2.53466	16.0775	1.77571	-1.43029	-0.065291	0.017709	0.0517609	-0.203856	0.116648	0.00538822	169.702	40.0169	175.302	183	-0.96829	3.28101	258	85	171.5	189	163.87	156.686	29.899	174.989	1.04885	0.501077	1.15619	1.15671	-3.79985	18.4887	1.77571	-1.37729	1.10371	1.21171	1.11223	1.12963	0.244861	1.00345	95.7329	32.5653	88.1125	81.9672	1.57804	3.94639	176.471
9	0.00919879	0.263954	-0.0238613	-0.034291	1.64645	12.5033	1.77571	-1.43029	-0.069291	0.027709	0.0615872	-0.1813	0.141087	0.00540727	158.903	52.1689	158.5	178	0.680808	5.05637	363	83	107	189	150.431	141.883	42.3704	174.908	0.958376	0.571409	1.08656	1.12671	-2.50002	9.57414	1.77571	-1.37729	0.897709	1.19821	1.025	1.12451	0.364497	1.00322	105.721	37.7284	100.499	84.2697	0.760053	2.20448	180.723
9	0.00517199	0.255317	-0.0298411	-0.040291	1.7907	13.7138	1.77571	-1.43029	-0.073291	0.019709	0.0608006	-0.232436	0.132949	0.0054061	162.05	50.335	163.152	183	0.584949	5.50401	363	83	119.5	192	154.081	145.721	40.205	174.844	0.972184	0.571004	1.10451	1.12671	-2.64773	10.1591	1.77571	-1.37729	1.09271	1.18421	1.0507	1.17971	0.344793	1.00307	102.937	36.5927	97.372	81.9672	0.945757	2.53459	180.723
9	0.00217619	0.246605	-0.0357075	-0.048291	2.04416	14.4803	1.77571	-1.39529	-0.079291	0.019709	0.0646605	-0.244512	0.129586	0.00538995	167.983	48.0896	170.591	183.5	0.544792	6.19359	363	83	129	193	160.814	152.967	36.1605	174.81	0.999234	0.486095	1.09353	1.11671	-2.65549	11.022	1.77571	-1.07529	1.05671	1.15471	1.03601	1.136	0.281789	1.00305	98.0606	33.8818	91.2538	81.7445	1.26321	3.44881	180.723
9	-0.00072101	0.23794	-0.0383651	-0.053291	2.05505	14.8751	1.69471	-1.39529	-0.082291	0.017709	0.0651328	-0.247509	0.124427	0.00535939	166.085	39.7129	172.711	184	-1.04039	2.51165	205	83	131.25	193	160.244	153.183	33.8144	174.766	0.986659	0.454467	1.08788	1.10921	-3.20255	13.5175	1.64471	-1.07529	1.05071	1.14071	1.03563	1.15671	0.251383	1.00297	97.9222	32.985	90.1356	81.5217	1.44684	3.63266	180.723
9	-0.00366491	0.199094	-0.0452217	-0.057291	3.68802	21.2949	2.48971	-0.957291	-0.082291	0.00070899	0.0605025	-0.170065	0.102253	0.00531427	193.176	39.3745	189.744	190	2.41005	13.5358	357	89	184	196.5	189.785	186.429	17.6148	174.858	1.09656	0.313404	1.10443	1.10921	-0.289739	15.809	2.48971	-0.129291	1.07671	1.12871	1.00644	-6.41492	0.114766	1.00344	80.4594	16.6492	79.1307	78.9474	2.80341	17.8917	168.539
9	-0.013233	0.227553	-0.0507858	-0.061291	2.79937	19.1482	2.48971	-1.27829	-0.090291	-0.00329101	0.0696989	-0.178058	0.116799	0.00522153	196.68	51.8552	190.684	191	1.43394	6.84879	357	89	184	199	190.553	184.373	28.272	174.967	1.05314	0.479551	1.09248	1.09771	-1.41627	11.534	2.48971	-1.05729	1.05071	1.12171	0.987183	-5.67463	0.208097	1.00368	81.3567	22.788	78.7783	78.534	1.90232	8.35858	168.539
9	-0.00767571	0.26305	-0.0440427	-0.055291	2.14983	14.6461	2.48971	-1.27829	-0.092291	0.00870899	0.0739289	-0.157419	0.14078	0.00515705	180.655	63.2895	174.146	189	0.9438	4.3608	357	83	132.25	196.5	170.365	160.372	43.9055	174.996	1.06108	0.482739	1.09495	1.10921	-1.24102	10.4372	2.48971	-1.05729	1.04921	1.13771	0.990695	-15.6031	0.235897	1.00397	93.5328	33.9961	89.3411	79.3651	0.941467	3.17714	180.723
9	-0.00520801	0.287855	-0.0408103	-0.053291	1.9763	13.2202	2.48971	-1.27829	-0.096291	0.017709	0.0788453	-0.21829	0.158737	0.00510522	173.982	74.7215	163.977	179	0.930166	3.28951	358	83	113	198	159.783	147.351	59.1062	174.991	0.95333	0.657832	1.02885	1.10471	-1.25339	6.33494	2.48971	-1.24029	0.814709	1.16971	0.912019	-2.21224	0.416804	1.00372	101.798	40.4344	99.1504	83.7989	0.421412	2.08491	180.723
9	0.0522722	0.226208	0.0184431	0.015709	2.24709	15.1045	2.18871	-1.26529	-0.040291	0.077709	0.0528683	0.113	0.123002	0.00421927	171.621	25.7674	175.159	175.5	-1.25458	7.71508	242	84	169	181	169.263	166.206	14.7432	173.435	0.950404	0.423914	1.0358	1.03171	-3.49712	15.7748	1.70971	-1.01329	0.991709	1.07071	1.01053	1.18175	0.201375	1.00291	90.2496	20.383	85.7293	85.4708	3.13133	13.178	178.571
9	0.0227981	0.211302	-0.0101822	-0.013291	2.05434	14.1258	1.31871	-1.45929	-0.065291	0.043709	0.0497078	0.202225	0.113754	0.00431217	173.579	18.2267	174.93	175	-1.46966	15.0215	242	84	169.75	179.25	172.434	170.932	9.49954	173.436	0.943192	0.367277	1.01241	1.01371	-4.76522	24.8194	1.15571	-1.01329	0.971709	1.04771	1.00427	1.08005	0.147771	1.00261	87.7541	13.9441	85.8106	85.7143	5.00458	33.236	178.571
9	0.0122584	0.185116	-0.0217899	-0.024291	2.95158	18.6346	1.08971	-1.45929	-0.063291	0.021709	0.0431849	-1.3252	0.0947479	0.0043519	177	6.85433	176.667	176.5	0.367464	2.85286	193	164	172.5	180.5	176.871	176.742	5.17857	173.453	1.01036	0.044945	1.01364	1.01471	-0.502121	2.62981	1.08971	0.895709	0.980209	1.04571	1.00936	1.00834	0.0361133	1.00265	84.8693	3.25302	84.946	84.9865	-0.170025	2.75931	91.4634
9	-0.00156361	0.193824	-0.0333521	-0.034291	2.60232	16.864	1.57871	-1.45929	-0.077291	0.010709	0.0502353	-0.461589	0.100181	0.00432232	174.564	17.6003	176.683	176	-4.00445	20.0603	193	86	172.25	180.75	173.32	171.499	8.04628	173.459	1.00299	0.124945	1.00783	1.01171	-0.384544	18.7426	1.57871	0.397709	0.973709	1.04271	0.99362	0.980228	0.0611735	1.00265	87.464	15.7674	84.9393	85.2273	4.77163	24.9697	174.419
9	0.00349559	0.204813	-0.0269861	-0.028291	2.16161	15.7592	1.57871	-1.45929	-0.077291	0.019709	0.0492262	0.603596	0.106669	0.00431819	171.561	35.0647	173.86	175	1.92787	18.6294	363	83	170.5	179	168.068	163.99	15.3764	173.449	0.945381	0.3576	1.01137	1.01471	-4.63065	28.2308	1.57871	-1.28229	0.961709	1.05871	0.938518	1.97142	0.155646	1.00237	91.4693	23.6371	86.3591	85.7143	2.78927	11.0034	180.723
9	0.00045509	0.199024	-0.0318046	-0.034291	2.66614	15.7729	1.57871	-1.28229	-0.077291	0.013709	0.0497912	-2.26615	0.103632	0.00429887	167.186	36.9032	171.044	172	1.63338	16.0495	363	83	165.25	176	163.151	158.478	18.1689	173.418	0.929226	0.36063	1.00167	1.01171	-4.28112	25.6466	1.57871	-1.28229	0.932709	1.05871	0.917851	1.79155	0.172491	1.002	94.6501	26.2427	87.8152	87.2093	2.33461	8.05115	180.723
9	-0.00733931	0.200871	-0.040961	-0.046291	2.63388	15.5062	1.57871	-1.28229	-0.084291	0.00270899	0.0559255	-0.483188	0.10559	0.00424068	164.288	36.3973	168.533	170	1.91835	17.5363	363	83	164.25	173	160.414	156.025	17.5702	173.373	0.895426	0.422544	0.99197	0.998709	-3.5843	17.2051	1.57871	-1.28229	0.932709	1.05471	0.910926	1.90741	0.218691	1.00147	96.1386	25.8375	89.1064	88.2353	2.29357	8.00597	180.723
9	-0.0107974	0.196575	-0.0445649	-0.048291	2.82347	15.9989	1.45771	-1.28229	-0.092291	0.00270899	0.056997	-0.375326	0.104061	0.00416549	162.559	24.1798	167.689	169	-1.93641	7.21006	212	83	163.25	172.75	160.255	157.198	15.0451	173.318	0.869859	0.419675	0.968731	0.984209	-3.56225	16.7158	1.32671	-1.28229	0.907709	1.04621	0.883561	1.76964	0.229817	1.00081	95.4211	22.162	89.5578	88.7574	2.92047	10.9353	180.723
9	-0.0161372	0.188663	-0.0505657	-0.055291	3.20926	16.6727	1.32671	-0.962291	-0.092291	-0.00729101	0.060797	-0.145753	0.0994227	0.00406398	171.351	32.6275	170.791	170	2.76832	20.6456	357	84	166.75	174.25	168.689	166.008	14.4992	173.309	0.908537	0.310359	0.974868	0.980709	-3.60515	18.4122	1.32671	-0.796291	0.919709	1.02571	0.890499	1.33135	0.165026	1.00035	90.357	17.635	87.8926	88.2353	2.51547	14.2575	178.571
9	0.0144842	0.217312	-0.0303998	-0.038291	2.78135	13.5345	1.75471	-0.962291	-0.082291	0.019709	0.0582906	-0.427368	0.124631	0.00411608	172.839	33.802	172.905	172	2.26046	18.2857	357	83	168	180	169.831	166.595	15.8578	173.306	0.963867	0.340062	1.00057	1.00471	-2.78975	15.5114	1.69471	-0.796291	0.932709	1.05971	0.940471	1.46032	0.171649	1.00017	90.0387	19.8716	86.8543	87.2093	2.74054	13.3472	180.723
9	0.0153575	0.248704	-0.0283919	-0.032291	2.44909	13.7287	2.45071	-1.01729	-0.092291	0.031709	0.0642665	1.00886	0.144	0.00417228	165.576	43.1358	167.778	172	0.86397	8.57649	357	83	164	180.75	159.842	153.463	26.2982	173.268	0.997009	0.279964	1.00545	1.00671	-0.695219	6.49753	1.69471	-0.059291	0.903709	1.08771	0.93639	1.30307	0.177523	1.00015	97.7434	30.9349	91.0745	87.2093	1.54334	4.37994	180.723
9	-0.00727391	0.272728	-0.0422857	-0.040291	1.68791	11.2757	2.45071	-1.49229	-0.123291	0.029709	0.0780001	1.2478	0.161401	0.00411505	158.484	37.4826	163.891	171.5	-0.878319	3.08573	248	83	161	179	153.109	146.643	28.7503	173.194	0.963963	0.329801	0.988943	0.996709	-1.7254	10.0507	1.69471	-0.536291	0.899709	1.07021	0.923265	1.3527	0.192924	0.999971	102.289	33.6324	94.4156	87.4643	1.42112	3.36756	180.723
9	-0.0168577	0.277232	-0.054135	-0.059291	1.69831	10.8953	2.45071	-1.49229	-0.141291	0.033709	0.0914165	0.348903	0.170328	0.00401019	158.742	39.5536	162.848	172	-0.643263	2.86018	248	83	145	179	152.937	146.141	31.0843	173.121	0.974947	0.313379	0.990539	0.963709	-1.58511	10.7917	1.69471	-0.536291	0.889459	1.09771	0.95575	0.962064	0.193194	0.999846	102.641	34.2472	95.3713	87.2093	1.30105	3.12189	180.723
9	-0.0308993	0.275685	-0.0628209	-0.073291	1.70008	11.5109	2.45071	-1.49229	-0.148291	0.029709	0.0945101	0.309922	0.167492	0.00383564	158.254	50.3315	156.702	171	0.670469	5.32169	357	83	109	178.75	150.241	141.979	37.8519	173.047	0.921646	0.401467	0.966251	0.954209	-1.78088	8.82589	1.78571	-0.734291	0.841209	1.10271	0.882523	0.578617	0.242328	0.999455	105.65	37.5364	100.84	87.7193	0.879949	2.36538	180.723
9	0.00537089	0.218647	-0.0386299	-0.051291	3.11965	16.281	1.66571	-1.10429	-0.077291	0.00870899	0.0645403	-0.141816	0.118892	0.00237564	183.944	46.2603	188.85	197.5	-0.703518	3.00099	272	83	181	207	176.959	168.546	34.7099	179.377	1.1178	0.175952	1.10283	1.08771	-0.194678	7.54356	1.66571	0.529709	1.05971	1.15271	1.10235	1.08322	0.103276	1.011	88.9966	31.3901	81.8284	75.9499	1.53505	4.07862	180.723
9	-0.0138883	0.223221	-0.0498526	-0.057291	2.96383	15.4526	1.66571	-1.10429	-0.094291	-0.00329101	0.074114	-0.126778	0.122043	0.00229432	186.472	43.4757	191.923	196	-0.773268	3.54017	272	83	184.75	206	180.342	172.782	30.2869	179.412	1.10732	0.183888	1.09553	1.08671	-0.0733011	6.51173	1.66571	0.529709	1.03771	1.14271	1.09063	1.07052	0.11085	1.01148	86.8148	29.1628	79.3812	76.5306	1.80475	5.21288	180.723
9	-0.0100228	0.219638	-0.0451419	-0.048291	3.10224	16.3236	1.66571	-1.10429	-0.086291	0.00070899	0.0666232	-0.140947	0.117644	0.00223273	188.615	37.9722	194.15	195.5	-1.0694	4.84126	272	83	188	203.5	183.861	177.722	23.6154	179.458	1.12858	0.167369	1.11076	1.10971	0.341425	6.63211	1.66571	0.541709	1.04996	1.16121	1.11582	1.10144	0.107307	1.01207	84.4014	25.8802	77.7193	76.7268	2.28525	7.45754	180.723
9	-0.00818691	0.207019	-0.0405835	-0.042291	3.35139	17.4378	1.50871	-0.718291	-0.082291	0.00070899	0.0584589	-0.125314	0.108266	0.00218063	196.959	24.3849	197.973	198	-1.36311	10.3081	272	105	190.75	206	195.161	192.858	13.3919	179.546	1.12283	0.1127	1.10855	1.10871	1.10208	4.91027	1.43671	0.886709	1.06871	1.13471	1.11758	1.11258	0.0740032	1.01262	77.7775	14.101	75.8542	75.7576	3.63641	17.349	142.857
9	-0.00908191	0.189605	-0.0354569	-0.038291	3.7005	19.9641	1.27571	-0.336291	-0.071291	0.00270899	0.0505576	-0.123481	0.0947141	0.00212432	201.646	10.4891	200.889	201	0.446412	2.60988	226	184	193.5	207.5	201.382	201.122	8.08941	179.656	1.11163	0.0742795	1.1146	1.11271	-0.721368	4.80069	1.27571	0.886709	1.08396	1.14346	1.10909	1.10644	0.0518825	1.01312	74.5817	3.81307	74.7449	74.6269	-0.232057	2.44565	81.5217
9	0.0118086	0.181655	-0.0253705	-0.032291	4.34809	23.4499	1.25071	-0.152291	-0.059291	0.010709	0.042028	-0.100295	0.0886434	0.00217274	204.021	9.67886	203.667	202.5	0.246192	2.62343	226	185	197.5	211	203.797	203.575	7.64844	179.778	1.13416	0.049492	1.13171	1.13271	0.391787	2.43006	1.25071	1.04771	1.09771	1.17046	1.13311	1.13207	0.0396193	1.01372	73.683	3.47335	73.7109	74.0745	-0.0262644	2.57528	81.0811
9	0.0140994	0.183198	-0.0231123	-0.028291	4.29313	23.0567	1.24671	-0.152291	-0.059291	0.017709	0.0422451	-0.102054	0.0905191	0.00223238	205.688	9.93844	206.028	206	-0.205006	2.60335	226	185	201	211.5	205.45	205.211	7.71354	179.907	1.14148	0.043686	1.13941	1.13471	0.299716	2.13748	1.22571	1.06071	1.10771	1.17921	1.14067	1.13986	0.0361833	1.01436	73.0955	3.5861	72.8667	72.8155	0.427493	2.70194	81.0811
9	-0.00259771	0.173944	-0.0407085	-0.051291	4.21346	22.0821	1.15571	-0.143291	-0.071291	-0.00529101	0.0534213	-0.105003	0.0881823	0.00103643	190.096	8.14154	190.025	190	0.129062	2.67421	211	174	183.5	195.5	189.925	189.755	6.40754	181.527	1.04197	0.0518656	1.03994	1.03571	0.317299	2.22247	1.15571	0.959709	1.00171	1.08096	1.04072	1.03947	0.0427896	1.00187	79.0493	3.38169	79.0045	78.9474	0.0719423	2.51714	86.2069
9	-4.81009e-06	0.169623	-0.0371887	-0.046291	4.26778	22.6038	1.15571	-0.139291	-0.067291	-0.00329101	0.0507824	-0.104145	0.0857031	0.00103123	190.059	8.07567	189.949	190	0.211612	2.70741	211	174	184	195.5	189.891	189.724	6.37832	181.569	1.02713	0.0547183	1.02623	1.02971	0.0845879	2.69185	1.15571	0.905709	0.991209	1.06171	1.0257	1.02427	0.0428521	1.00199	79.062	3.34396	79.0323	78.9474	-0.0101584	2.54568	86.2069
9	-0.00123311	0.168151	-0.0371974	-0.046291	4.21357	22.2704	1.15571	-0.139291	-0.067291	-0.00329101	0.0517916	-0.120865	0.0858599	0.0010199	193.882	7.92123	193.59	193	0.293963	2.83245	212	178	189	199	193.725	193.568	6.26759	181.631	1.01132	0.0583674	1.00968	1.01171	0.203894	2.88801	1.15571	0.897709	0.969709	1.03671	1.00968	1.00804	0.0449615	1.00204	77.4922	3.14208	77.5261	77.7202	-0.0827943	2.75696	84.2697
9	-4.81009e-06	0.165166	-0.0356379	-0.044291	4.23624	22.5343	1.15571	-0.137291	-0.065291	-0.00329101	0.0505114	-0.137138	0.0845829	0.00101478	194.3	8.14223	194.132	193.5	0.190649	2.56407	212	178	189	200	194.133	193.967	6.456	181.694	1.00236	0.0569188	1.00104	0.998709	0.303614	3.00703	1.15571	0.897709	0.966209	1.03371	1.00078	0.999222	0.044346	1.00204	77.3326	3.22792	77.3178	77.5199	0.000954823	2.55981	84.2697
9	-0.00811601	0.17419	-0.0427665	-0.048291	3.99669	21.4933	1.43671	-0.267291	-0.077291	-0.00929101	0.0587931	-0.177541	0.091593	0.000969127	194.76	11.7657	194.579	194	0.133288	2.46899	220	171	186	203	194.412	194.065	9.4304	181.759	1.02291	0.115532	0.999376	0.996709	1.75989	5.95931	1.43071	0.897709	0.945959	1.04371	1.01717	1.01202	0.079258	1.00215	77.2935	4.66834	77.2084	77.3196	0.125444	2.457	87.7193
9	-0.00766801	0.174684	-0.0424557	-0.048291	3.96703	21.2985	1.43671	-0.267291	-0.082291	-0.00329101	0.0570485	-0.191345	0.0922173	0.000925941	196.96	11.6075	197.474	198	-0.286968	2.62212	220	171	191	205	196.62	196.275	9.1648	181.835	1.02479	0.114533	1.0013	0.996709	1.78448	6.01922	1.43071	0.897709	0.953959	1.04571	1.01917	1.01413	0.0788435	1.00226	76.4236	4.61723	76.0637	75.7576	0.554009	2.78845	87.7193
9	-0.00882031	0.174098	-0.0438758	-0.051291	3.98879	21.452	1.43671	-0.267291	-0.082291	-0.00329101	0.0576873	-0.247542	0.0918117	0.00087721	195.88	11.1312	196.184	196	-0.145352	2.8556	220	171	192	204	195.567	195.251	8.56	181.906	1.02296	0.11407	0.997914	0.988709	1.87379	6.20978	1.43071	0.899709	0.954459	1.04571	1.01742	1.01247	0.0793103	1.00236	76.8241	4.44007	76.5459	76.5326	0.448645	2.9395	87.7193
9	-0.115215	1.19299	-0.141169	-0.032291	1.22934	8.65368	4.64271	-3.81629	-0.515291	0.175709	0.256207	0.184846	0.70019	-0.000106177	180.926	63.224	171.625	169.5	1.63216	5.86312	360	83	159	187	171.909	163.819	38.6818	179.301	0.940036	1.21245	0.963026	1.07671	0.146699	5.56436	4.62871	-2.76529	0.405209	1.42821	0.811983	0.823094	0.794201	1.02618	91.5645	29.4107	87.984	88.4963	1.1804	5.16634	180.723
9	-0.16322	1.22207	-0.211225	-0.129291	1.28906	8.23169	4.64271	-3.81629	-0.699291	0.227709	0.339566	0.27715	0.756653	-0.000921747	187.189	64.2471	178.538	184	1.2594	4.84	360	83	166	192	177.511	168.28	38.8907	179.341	0.949228	1.38496	0.849584	0.939709	0.627262	4.76288	4.62871	-2.76529	0.318709	1.22371	0.767067	0.874096	0.900834	1.0258	89.1371	30.8348	84.8718	81.5217	1.28176	4.81358	180.723
9	-0.0276198	1.19042	-0.0662439	0.025709	1.26104	8.00523	4.64271	-3.81629	-0.608291	0.345709	0.342055	0.227002	0.748441	-0.00105524	183.038	60.0573	176.872	185	1.10951	4.86605	357	83	165.5	192	174.068	165.276	37.3172	179.359	1.05113	1.26232	0.950684	1.08221	1.03118	5.03526	4.62871	-1.40629	0.467709	1.29571	0.794138	0.918644	0.80432	1.02592	90.7573	30.9995	86.1506	81.0811	1.19613	4.17465	180.723
9	0.0100887	1.10637	0.0210151	0.149709	1.03289	8.60364	4.64271	-3.81629	-0.402291	0.364709	0.35425	0.365036	0.690237	-0.000999518	185.208	52.1313	181.231	186	1.34689	6.50828	357	83	169.75	192	178.571	171.873	29.5999	179.388	1.00526	1.13188	1.00023	1.09371	0.964103	6.23879	4.62871	-1.40629	0.545709	1.39571	0.87397	0.148925	0.710218	1.02582	87.2737	26.2157	83.0965	80.6452	1.69023	6.71071	180.723
9	0.0974282	0.434912	0.0982006	0.068709	0.521363	12.484	4.61971	-2.06329	-0.129291	0.337709	0.197592	1.62073	0.310416	-0.00050738	186.264	41.1017	183.282	186	1.76652	9.41875	339	93	173	191	182.266	178.289	20.7597	179.423	1.16023	0.713327	1.07478	0.992209	3.20377	16.218	4.61971	-0.230291	0.876709	1.28571	1.03327	1.003	0.382374	1.02649	84.1332	19.0157	81.9801	80.6452	1.96029	9.86533	161.29
9	0.178716	0.474059	0.131949	0.056709	-1.35361	18.8233	2.33271	-3.81629	-0.110291	0.378709	0.187995	-0.901792	0.332362	0.000388737	174.945	24.724	179.951	181	-1.61164	6.5031	236	93	171.25	188	172.828	170.167	16.0674	179.4	1.17349	0.364055	1.1139	1.03771	1.34444	4.76615	2.33271	0.624709	0.903709	1.35821	1.12638	1.08618	0.287719	1.02723	88.1487	17.8639	83.5254	82.8729	2.68437	9.97729	161.29
9	0.027873	0.495234	-0.0187889	-0.086291	-0.673606	14.5015	2.33271	-3.81629	-0.164291	0.223709	0.184855	-0.432498	0.332699	0.000526158	174.175	26.8076	178.628	181	-1.13139	5.31629	239	83	167.75	188	171.753	168.778	18.5091	179.374	1.01907	0.428199	0.966982	0.914709	1.18561	4.50488	2.33271	0.349709	0.839709	1.14271	0.939983	0.865797	0.313224	1.02719	88.8739	19.0434	84.3583	82.8729	2.68593	11.7106	180.723
9	-0.0367238	0.479253	-0.100058	-0.120291	-0.472759	15.9542	2.33271	-3.81629	-0.194291	-0.022291	0.1823	-0.18173	0.289931	0.000339908	175.625	26.9407	180.667	182	-1.29593	5.56941	239	83	178	188	173.156	170.078	17.9688	179.355	0.9322	0.419456	0.854895	0.859709	1.76	6.12047	2.33271	0.349709	0.719959	0.943709	0.860171	0.800393	0.269987	1.02671	88.1951	19.278	83.3456	82.4176	2.74099	11.7394	180.723
9	-0.0118509	0.47749	-0.0668622	-0.069291	-0.631022	16.3047	2.33271	-3.81629	-0.193291	0.027709	0.13351	-0.401576	0.286535	0.000278954	173.246	26.0119	177.605	180	-1.16362	5.79475	239	83	172	185.25	170.947	168.11	16.743	179.325	0.921261	0.417719	0.842232	0.845709	1.82539	6.30243	2.33271	0.349709	0.723709	0.917709	0.850344	0.792663	0.268699	1.02619	89.2272	18.7579	84.7413	83.3333	2.77318	12.2148	180.723
9	-0.0724299	0.259131	-0.0795158	-0.046291	1.04914	7.9627	1.94871	-1.29829	-0.170291	0.017709	0.0811258	0.65843	0.170315	-8.45903e-05	175.089	21.5189	177.167	177.5	-1.28248	10.0039	239	83	171.5	181.5	173.521	171.507	11.5702	179.304	0.789305	0.196365	0.794942	0.816709	1.098	8.31954	1.61471	0.349709	0.731209	0.873209	0.76551	0.739747	0.126187	1.025	87.4597	15.83	84.7289	84.5077	4.06701	23.4912	180.723
[truncated: 3,518 more rows]
[truncated: 485 more columns]
